# Supplementary material for: Metabolic labeling in middle-down proteomics allows for investigation of the dynamics of the histone code
Source: Epigenetics Chromatin. 2017 Jul 6;10:34. doi: 10.1186/s13072-017-0139-z (PMC5501349; doi:10.1186/s13072-017-0139-z)
Supplement: Supplementary file 2 — Additional file 2: Table S1. Bottom-up MS quantification of epithelial cells grown in light and heavy KR medium and mixed 1:1. Relative abundance of bottom-up-sized histone peptides labeled with light and heavy KR. The first columns display the relative abundance of the same peptide in unlabeled (light) versus heavy KR-labeled form. The columns H/L ratio represents the ratio of the peptides between heavy and light. On the top right, average of H/L ratios across all detected peptides and respective standard deviation. On the bottom right, correlation analysis and significance estimated using the t test. [file 13072_2017_139_MOESM2_ESM.xlsx]

## Sheet: Light heavy 1-1
Peptide	Bio1-tec1	Bio1-tec2	Bio1-tec3	Bio2-tec1	Bio2-tec2	Bio2-tec3	H to L ratio	Bio1-tec1	Bio1-tec2	Bio1-tec3	Bio2-tec1	Bio2-tec2	Bio2-tec3			H/L ratio	Bio1-tec1	Bio1-tec2	Bio1-tec3	Bio2-tec1	Bio2-tec2	Bio2-tec3
H3K4un																Average	1.18592	1.1092	1.67059	1.26324	1.81688	1.50855
LightKR	0.47557	0.47349	0.473609	0.472093	0.471054	0.463817		1.10274	1.11198	1.11145	1.11823	1.1229	1.15602			Stdev	0.0795101	0.0515739	0.594677	0.173324	0.706579	0.382166
HeavyKR	0.52443	0.52651	0.526391	0.527907	0.528946	0.536183
H3K4me1
LightKR	0.506018	0.506095	0.485947	0.512334	0.50264	0.490322		0.976214	0.975914	1.05784	0.951852	0.989495	1.03948			Correlation
HeavyKR	0.493982	0.493905	0.514053	0.487666	0.49736	0.509678											Bio1-tec1	Bio1-tec2	Bio1-tec3	Bio2-tec1	Bio2-tec2	Bio2-tec3
H3K4me2																Bio1-tec1	1
LightKR	0.454516	0.477109	0.476679	0.490011	0.404758	0.482477		1.20014	1.09596	1.09785	1.04077	1.47061	1.07264			Bio1-tec2	0.940829	1
HeavyKR	0.545484	0.522891	0.523321	0.509989	0.595242	0.517523										Bio1-tec3	0.920007	0.880697	1
H3K4me3																Bio2-tec1	0.864638	0.886087	0.84354	1
LightKR	0.468852	0.48485	0.490847	0.496282	0.500477	0.494279		1.13287	1.06249	1.03729	1.01498	0.998094	1.02315			Bio2-tec2	0.871009	0.844673	0.856769	0.794712	1
HeavyKR	0.531148	0.51515	0.509153	0.503718	0.499523	0.505721										Bio2-tec3	0.835172	0.862689	0.818358	0.962674	0.774744	1
H3K4ac
LightKR	0	0	0	0	0	0
HeavyKR	0	0	0	0	0	0
H3K9K14un																Avg correlation	0.863773
LightKR	0.44939	0.448358	0.447828	0.432138	0.438434	0.443339		1.22524	1.23036	1.233	1.31408	1.28085	1.25561			Significance	0.0265725
HeavyKR	0.55061	0.551642	0.552172	0.567862	0.561566	0.556661
H3K9me1
LightKR	0.501834	0.499233	0.500427	0.494744	0.498111	0.500932		0.992691	1.00307	0.998293	1.02125	1.00758	0.996279
HeavyKR	0.498166	0.500767	0.499573	0.505256	0.501889	0.499068
H3K9me2
LightKR	0.515768	0.517387	0.513204	0.51619	0.513299	0.510506		0.938856	0.932789	0.948543	0.937271	0.948182	0.958841
HeavyKR	0.484232	0.482613	0.486796	0.48381	0.486701	0.489494
H3K9me3
LightKR	0.501474	0.49431	0.496468	0.492779	0.496516	0.496873		0.994121	1.02302	1.01423	1.02931	1.01403	1.01259
HeavyKR	0.498526	0.50569	0.503532	0.507221	0.503484	0.503127
H3K9ac|K14ac
K9acLightKR	0.020412	0.020801	0.020147	0.02113	0.021136	0.024627		1.72952	1.78381	1.68973	1.55996	1.59108	1.3188
K14acLightKR	0.418911	0.419267	0.419528	0.422249	0.415522	0.418026
K9acHeavyKR	0.035303	0.037105	0.034043	0.032962	0.033629	0.032478		1.25414	1.247	1.25446	1.24016	1.27481	1.25559
K14acHeavyKR	0.525373	0.522827	0.526281	0.523658	0.529713	0.524868
H3K9me1K14ac
LightKR	0.478229	0.482485	0.483388	0.483098	0.479866	0.480345		1.09105	1.0726	1.06873	1.06997	1.08392	1.08184
HeavyKR	0.521771	0.517515	0.516612	0.516902	0.520134	0.519655
H3K9me2K14ac
LightKR	0.509926	0.506119	0.506269	0.505773	0.505007	0.502978		0.961069	0.97582	0.975235	0.977172	0.980171	0.988159
HeavyKR	0.490074	0.493881	0.493731	0.494227	0.494993	0.497022
H3K9me3K14ac
LightKR	0.495913	0.495883	0.491474	0.49839	0.492152	0.489826		1.01648	1.0166	1.0347	1.00646	1.03189	1.04154
HeavyKR	0.504087	0.504117	0.508526	0.50161	0.507848	0.510174
H3K9acK14ac
LightKR	0.461784	0.48552	0.47752	0.483649	0.466346	0.465134		1.16551	1.05965	1.09415	1.06762	1.14433	1.14992
HeavyKR	0.538216	0.51448	0.52248	0.516351	0.533654	0.534866
H3K18K23un
LightKR	0.49302	0.492854	0.492973	0.490753	0.495323	0.496518		1.02832	1.029	1.02851	1.03768	1.01888	1.01403
HeavyKR	0.50698	0.507146	0.507027	0.509247	0.504677	0.503482
H3K18me1|K23me1
LightKR	0.536502	0.497247	0.505813	0.502521	0.489417	0.383436		0.863926	1.01107	0.977015	0.989967	1.04325	1.608
HeavyKR	0.463498	0.502753	0.494187	0.497479	0.510583	0.616564
H3K18me1K23me1
LightKR	1	1	0.956607	1	1	1				0.0453614
HeavyKR	0	0	0.043393	0	0	0
H3K18ac|K23ac
K18acLightKR	0.0691	0.068612	0.062094	0.06939	0.062274	0.06194		1.25702	1.26379	1.2406	1.24691	1.25195	1.24406
K23acLightKR	0.413862	0.413163	0.412855	0.403934	0.413826	0.408995
K18acHeavyKR	0.08686	0.086711	0.077034	0.086523	0.077964	0.077057		1.03942	1.04442	1.08517	1.08967	1.0776	1.10517
K23acHeavyKR	0.430178	0.431514	0.448016	0.440153	0.445937	0.452009
H3K18acK23ac
LightKR	0.446974	0.508503	0.515378	0.472842	0.520387	0.51454		1.23727	0.966557	0.940323	1.11487	0.921647	0.943483
HeavyKR	0.553026	0.491497	0.484622	0.527158	0.479613	0.48546
H3K27K36un
LightKR	0.35324	0.354993	0.337776	0.354863	0.343095	0.355894		1.83094	1.81696	1.96054	1.81799	1.91464	1.80983
HeavyKR	0.64676	0.645007	0.662224	0.645137	0.656905	0.644106
H3K27me1
LightKR	0.416784	0.474088	0.418413	0.419593	0.422094	0.422311		1.39932	1.10931	1.38998	1.38326	1.36914	1.36792
HeavyKR	0.583216	0.525912	0.581587	0.580407	0.577906	0.577689
H3K27me2
LightKR	0.460964	0.463592	0.469792	0.464357	0.464126	0.460385		1.16937	1.15707	1.1286	1.15352	1.15459	1.1721
HeavyKR	0.539036	0.536408	0.530208	0.535643	0.535874	0.539615
H3K36me2
LightKR	0.429438	0.4517	0.427604	0.443642	0.444504	0.431397		1.32862	1.21386	1.33861	1.25407	1.2497	1.31805
HeavyKR	0.570562	0.5483	0.572396	0.556358	0.555496	0.568603
H3K27me3
LightKR	0.496475	0.490729	0.495571	0.496021	0.498436	0.496067		1.0142	1.03778	1.01787	1.01604	1.00628	1.01586
HeavyKR	0.503525	0.509271	0.504429	0.503979	0.501564	0.503933
H3K27me2K36me1
LightKR	0.47613	0.480437	0.473194	0.47009	0.468136	0.469567		1.10027	1.08144	1.1133	1.12725	1.13613	1.12962
HeavyKR	0.52387	0.519563	0.526806	0.52991	0.531864	0.530433
H3K27me1K36me2
LightKR	0.420833	0.441243	0.426786	0.424911	0.42784	0.431302		1.37624	1.26632	1.34309	1.35343	1.33732	1.31856
HeavyKR	0.579167	0.558757	0.573214	0.575089	0.57216	0.568698
H3K27me1K36me1
LightKR	0.552329	0.540275	0.532	0.528508	0.512242	0.515098		0.810515	0.850909	0.879699	0.892119	0.952202	0.941378
HeavyKR	0.447671	0.459725	0.468	0.471492	0.487758	0.484902
H3K27me3K36me1
LightKR	0.521566	0.538018	0.538552	0.532665	0.532215	0.529426		0.917303	0.858674	0.856831	0.877353	0.87894	0.888838
HeavyKR	0.478434	0.461982	0.461448	0.467335	0.467785	0.470574
H3K27me1K36me3
LightKR	0.495165	0.49171	0.49798	0.493529	0.496143	0.50062		1.01953	1.03372	1.00811	1.02622	1.01555	0.997523
HeavyKR	0.504835	0.50829	0.50202	0.506471	0.503857	0.49938
H3K27me2K36me2
LightKR	0.521973	0.526683	0.525916	0.525428	0.523208	0.528226		0.915808	0.898675	0.901444	0.90321	0.911286	0.893129
HeavyKR	0.478027	0.473317	0.474084	0.474572	0.476792	0.471774
H3K27me3K36me2
LightKR	0.53685	0.538312	0.542998	0.539483	0.53649	0.53389		0.862718	0.857659	0.841627	0.853627	0.863968	0.873045
HeavyKR	0.46315	0.461688	0.457002	0.460517	0.46351	0.46611
H3K27ac
LightKR	0.418698	0.399439	0.39274	0.403178	0.42608	0.36334		1.38836	1.50351	1.54621	1.48029	1.34698	1.75224
HeavyKR	0.581302	0.600561	0.60726	0.596822	0.57392	0.63666
H33K27K36un
LightKR	0.479034	0.477513	0.484448	0.481869	0.483934	0.486475		1.08753	1.09418	1.06421	1.07525	1.0664	1.0556
HeavyKR	0.520966	0.522487	0.515552	0.518131	0.516066	0.513525
H33K27me1
LightKR	0.480988	0.485048	0.474173	0.628899	0.474122	0.4544		1.07905	1.06165	1.10893	0.59008	1.10916	1.2007
HeavyKR	0.519012	0.514952	0.525827	0.371101	0.525878	0.5456
H33K27me2
LightKR	0.432745	0.412044	0.425334	0.41336	0.457394	0.46909		1.31083	1.42693	1.35109	1.4192	1.1863	1.13179
HeavyKR	0.567255	0.587956	0.574666	0.58664	0.542606	0.53091
H33K36me2
LightKR	0.3174	0	0	0.42078	0.400881	0.36816		2.1506			1.37654	1.49451	1.71621
HeavyKR	0.6826	1	0	0.57922	0.599119	0.63184
H33K27me3
LightKR	0.500971	0.514624	0.549271	0.514807	0.511196	0.521778		0.996124	0.943166	0.820595	0.942476	0.956197	0.916524
HeavyKR	0.499029	0.485376	0.450729	0.485193	0.488804	0.478222
H33K27me2K36me1
LightKR	0.488647	0.480053	0.476462	0.502573	0.479196	0.50844		1.04647	1.0831	1.0988	0.989761	1.08683	0.9668
HeavyKR	0.511353	0.519947	0.523538	0.497427	0.520804	0.49156
H33K27me1K36me2
LightKR	0.514096	0.511149	0.529738	0.538959	0.536657	0.525107		0.945162	0.956377	0.887726	0.855429	0.863388	0.904374
HeavyKR	0.485904	0.488851	0.470262	0.461041	0.463343	0.474893
H33K27me1K36me1
LightKR	0.539367	0.533749	0.544265	0.515661	0.540007	0.539716		0.854025	0.87354	0.83734	0.939259	0.851828	0.852826
HeavyKR	0.460633	0.466251	0.455735	0.484339	0.459993	0.460284
H33K27me3K36me1
LightKR	0.547339	0.570719	0.55295	0.561486	0.561227	0.571308		0.827021	0.752176	0.808482	0.780988	0.78181	0.750369
HeavyKR	0.452661	0.429281	0.44705	0.438514	0.438773	0.428692
H33K27me1K36me3
LightKR	0.527219	0.530644	0.520838	0.53072	0.525894	0.535741		0.896745	0.884503	0.919983	0.884233	0.901524	0.866574
HeavyKR	0.472781	0.469356	0.479162	0.46928	0.474106	0.464259
H33K27me2K36me2
LightKR	0.174504	0.245002	0.030917	0.092852	0.026238	0.047244		4.73053	3.0816	31.3447	9.76983	37.1127	20.1667
HeavyKR	0.825496	0.754998	0.969083	0.907148	0.973762	0.952756
H33K27me3K36me2
LightKR	0.559973	0.555249	0.544702	0.555884	0.547588	0.516412		0.7858	0.800994	0.835866	0.798936	0.82619	0.936438
HeavyKR	0.440027	0.444751	0.455298	0.444116	0.452412	0.483588
H33K27ac
LightKR	0.40458	0.50289	0.489398	0.412793	0.475721	0.470969		1.4717	0.988506	1.04333	1.42252	1.10207	1.12328
HeavyKR	0.59542	0.49711	0.510602	0.587207	0.524279	0.529031
H3K56un
LightKR	0.449335	0.442887	0.446886	0.444238	0.442264	0.437348		1.22551	1.25791	1.23771	1.25105	1.26109	1.28651
HeavyKR	0.550665	0.557113	0.553114	0.555762	0.557736	0.562652
H3K56me1
LightKR	0	0	0	0	0	0
HeavyKR	0	0	0	0	0	0
H3K56me2
LightKR	0.701188	1	1	1	1	1		0.426151
HeavyKR	0.298812	0	0	0	0	0
H3K56me3
LightKR	1	0.754672	1	0	1	0			0.325079
HeavyKR	0	0.245328	0	0	0	0
H3K56ac
LightKR	0	0	0	0	0	0
HeavyKR	0	0	0	0	0	0
H3K79un
LightKR	0.464672	0.463265	0.460451	0.450613	0.451149	0.453507		1.15206	1.15859	1.17178	1.2192	1.21656	1.20504
HeavyKR	0.535328	0.536735	0.539549	0.549387	0.548851	0.546493
H3K79me1
LightKR	0.492708	0.508554	0.47071	0.516806	0.47163	0.485307		1.0296	0.96636	1.12445	0.934962	1.12031	1.06055
HeavyKR	0.507292	0.491446	0.52929	0.483194	0.52837	0.514693
H3K79me2
LightKR	0.5652	0.552339	0.565676	0.632087	0.563329	1		0.769285	0.810482	0.767796	0.582061	0.775162
HeavyKR	0.4348	0.447661	0.434324	0.367913	0.436671	0
H3K79me3
LightKR	0	0	0	0	1	0
HeavyKR	0	0	0	0	0	0
H3K79ac
LightKR	0.425724	0.433	0.42856	0.413662	0.421122	0.424346		1.34894	1.30947	1.3334	1.41743	1.37461	1.35657
HeavyKR	0.574276	0.567	0.57144	0.586338	0.578878	0.575654
H3K122un
LightKR	0.455591	0.454008	0.45758	0.452559	0.457384	0.457148		1.19495	1.2026	1.18541	1.20966	1.18635	1.18748
HeavyKR	0.544409	0.545992	0.54242	0.547441	0.542616	0.542852
H3K122ac
LightKR	0	0	0	0	0	0
HeavyKR	0	0	0	0	0	0

## Sheet: Sheet1
Peptide	Bio1-tec1	Bio1-tec2	Bio1-tec3	Bio2-tec1	Bio2-tec2	Bio2-tec3	Average
H3K4me1	0.976214	0.975914	1.05784	0.951852	0.989495	1.03948	0.998465	0.00153521
H3K9me1	0.992691	1.00307	0.998293	1.02125	1.00758	0.996279	1.00319	0.00319465
H3K9me3	0.994121	1.02302	1.01423	1.02931	1.01403	1.01259	1.01455	0.0145499
H3K27me1K36me3	1.01953	1.03372	1.00811	1.02622	1.01555	0.997523	1.01678	0.0167758
H3K27me3	1.0142	1.03778	1.01787	1.01604	1.00628	1.01586	1.01801	0.0180058
H3K18acK23ac	1.23727	0.966557	0.940323	1.11487	0.921647	0.943483	1.02069	0.0206914
H3K9me2K14ac	0.961069	0.97582	0.975235	0.977172	0.980171	0.988159	0.976271	0.0237293
H3K9me3K14ac	1.01648	1.0166	1.0347	1.00646	1.03189	1.04154	1.02461	0.024613
H33K27me1	1.07905	1.06165	1.10893	0.59008	1.10916	1.2007	1.02493	0.0249312
H3K18K23un	1.02832	1.029	1.02851	1.03768	1.01888	1.01403	1.02607	0.0260696
H3K79me1	1.0296	0.96636	1.12445	0.934962	1.12031	1.06055	1.03937	0.0393715
H3K4me3	1.13287	1.06249	1.03729	1.01498	0.998094	1.02315	1.04481	0.0448139
H33K27me2K36me1	1.04647	1.0831	1.0988	0.989761	1.08683	0.9668	1.04529	0.0452939
H3K9me2	0.938856	0.932789	0.948543	0.937271	0.948182	0.958841	0.94408	0.0559196
H33K27me3	0.996124	0.943166	0.820595	0.942476	0.956197	0.916524	0.92918	0.0708198
K23acLightKR	1.03942	1.04442	1.08517	1.08967	1.0776	1.10517	1.07357	0.0735727
H33K27K36un	1.08753	1.09418	1.06421	1.07525	1.0664	1.0556	1.07386	0.073863
H3K9me1K14ac	1.09105	1.0726	1.06873	1.06997	1.08392	1.08184	1.07802	0.0780181
H3K18me1|K23me1	0.863926	1.01107	0.977015	0.989967	1.04325	1.608	1.0822	0.0822042
H3K27me2K36me2	0.915808	0.898675	0.901444	0.90321	0.911286	0.893129	0.903925	0.0960745
H33K27me1K36me2	0.945162	0.956377	0.887726	0.855429	0.863388	0.904374	0.902076	0.0979243
H33K27me1K36me3	0.896745	0.884503	0.919983	0.884233	0.901524	0.866574	0.89226	0.10774
H3K27me1K36me1	0.810515	0.850909	0.879699	0.892119	0.952202	0.941378	0.887804	0.112196
H3K9acK14ac	1.16551	1.05965	1.09415	1.06762	1.14433	1.14992	1.11353	0.11353
H3K27me2K36me1	1.10027	1.08144	1.1133	1.12725	1.13613	1.12962	1.11467	0.114668
H3K27me3K36me1	0.917303	0.858674	0.856831	0.877353	0.87894	0.888838	0.879656	0.120344
H3K4un	1.10274	1.11198	1.11145	1.11823	1.1229	1.15602	1.12055	0.120552
H33K27me1K36me1	0.854025	0.87354	0.83734	0.939259	0.851828	0.852826	0.868136	0.131864
H3K27me3K36me2	0.862718	0.857659	0.841627	0.853627	0.863968	0.873045	0.858774	0.141226
H3K27me2	1.16937	1.15707	1.1286	1.15352	1.15459	1.1721	1.15587	0.155873
H3K4me2	1.20014	1.09596	1.09785	1.04077	1.47061	1.07264	1.16299	0.162995
H33K27me3K36me2	0.7858	0.800994	0.835866	0.798936	0.82619	0.936438	0.830704	0.169296
H3K79un	1.15206	1.15859	1.17178	1.2192	1.21656	1.20504	1.18721	0.187205
H33K27ac	1.4717	0.988506	1.04333	1.42252	1.10207	1.12328	1.1919	0.191901
H3K122un	1.19495	1.2026	1.18541	1.20966	1.18635	1.18748	1.19441	0.194407
H33K27me3K36me1	0.827021	0.752176	0.808482	0.780988	0.78181	0.750369	0.783474	0.216526
H3K18ac|K23ac	1.25702	1.26379	1.2406	1.24691	1.25195	1.24406	1.25072	0.250721
H3K56un	1.22551	1.25791	1.23771	1.25105	1.26109	1.28651	1.2533	0.253296
K14acLightKR	1.25414	1.247	1.25446	1.24016	1.27481	1.25559	1.25436	0.254361
H3K9K14un	1.22524	1.23036	1.233	1.31408	1.28085	1.25561	1.25652	0.256522
H3K79me2	0.769285	0.810482	0.767796	0.582061	0.775162		0.740957	0.259043
H3K36me2	1.32862	1.21386	1.33861	1.25407	1.2497	1.31805	1.28382	0.283819
H33K27me2	1.31083	1.42693	1.35109	1.4192	1.1863	1.13179	1.30436	0.304356		1.08194
H3K27me1K36me2	1.37624	1.26632	1.34309	1.35343	1.33732	1.31856	1.3325	0.332496
H3K27me1	1.39932	1.10931	1.38998	1.38326	1.36914	1.36792	1.33649	0.336491
H3K79ac	1.34894	1.30947	1.3334	1.41743	1.37461	1.35657	1.35674	0.356735
H3K27ac	1.38836	1.50351	1.54621	1.48029	1.34698	1.75224	1.50293	0.502933
H3K56me2	0.426151						0.426151	0.573849
H3K9ac|K14ac	1.72952	1.78381	1.68973	1.55996	1.59108	1.3188	1.61215	0.612149
H3K56me3		0.325079					0.325079	0.674921
H33K36me2	2.1506			1.37654	1.49451	1.71621	1.68446	0.684463
H3K27K36un	1.83094	1.81696	1.96054	1.81799	1.91464	1.80983	1.85848	0.858482
H3K18me1K23me1			0.0453614				0.0453614	0.954639
H33K27me2K36me2	4.73053	3.0816	31.3447	9.76983	37.1127	20.1667	17.701	16.701
