# Supplementary material for: Metabolic labeling in middle-down proteomics allows for investigation of the dynamics of the histone code
Source: Epigenetics Chromatin. 2017 Jul 6;10:34. doi: 10.1186/s13072-017-0139-z (PMC5501349; doi:10.1186/s13072-017-0139-z)
Supplement: Supplementary file 3 — Additional file 3: Table S2. Quantification of middle-down-sized polypeptides during EMT. Labeling is illustrated in Additional file: Fig. S1a; briefly, epithelial cells were plated into heavy KR media during mesenchymal transition. Unlabeled and heavy KR-labeled histone tails are defined as old and new, respectively. Two biological replicates were performed for each experiment. On the right, correlation analysis and significance estimated using the t test. [file 13072_2017_139_MOESM3_ESM.xlsx]

## Sheet: H3.2 heavyKR
PTM code	Day 1	Bio 1 old	Bio 1 new	Bio 2 old	Bio 2 new	Day 2	Bio 1 old	Bio 1 new	Bio 2 old	Bio 2 new
R8me1		0.368902	0.0100278	0.436027	0.0390084		0.408923	0.00474727	0.000694702	0
K36me1		0	0.206739	0	0.129653		0	0.235505	0	0.182205
R8me2		0.121928	0.00291407	0.00477815	0.0393		0.033348	0.0255663	0.0540818	0.0408882			Rep 1-1 old	Rep 1-1 new	Rep 1-2 old	Rep 1-2 new	Rep 2-1 old	Rep 2-1 new	Rep 2-2 old	Rep 2-2 new
K36me2		0.0075873	0.0326066	0.0406256	0.0307634		0.00245638	0.0503452	0.0540818	0.0393536		Rep 1-1 old	1
K9me1K36me3		0.0395709	0	0.128683	0		0.0333033	0	0.0540818	0		Rep 1-1 new	0.00151135	1
R8me1K9me1K14me1R17me1		0.0501763	0	0.0558447	0		0.0897179	0	0.0540818	0		Rep 1-2 old	0.908036	0.00520649	1
K9me2		0.00734832	0.138725	0	0.0789562		0	0.107945	0	0.189172		Rep 1-2 new	0.136432	0.788141	0.104334	1
K9me3		0.00677107	0.0151491	0.0231215	0		0.0164352	0	0.0540818	0		Rep 2-1 old	0.954366	-0.00668285	0.939033	0.104298	1
R8me1R17me1		0.0239509	0	0.0252749	0		0.0109043	0	0.0540818	0		Rep 2-1 new	0.00589038	0.883728	-0.00688846	0.798993	-0.0157645	1
K36me1K37me3		0	0.0967674	0	0.205583		0	0.108477	0	0.0711949		Rep 2-2 old	0.110756	-0.0428864	0.11487	-0.0257781	0.0723332	-0.000391593	1
R17me1		0.000959648	0	0.00365952	0		0.0010871	0.001974	0.0540818	0.0263291		Rep 2-2 new	0.0116349	0.859907	-0.0230917	0.681682	-0.0281912	0.826856	0.00659587	1
R26me1		0	0	0	0		0.00452377	0.0200716	0.0540818	0
K9acK36me1		0.00730014	0	0.00271343	0		0.0063444	0	0.0540818	0
K9me3K23me1		0.00144792	0	0.0136802	0		0.00122225	0	0.0540818	0			Old	New
R8me2K9me1K14me1		0.000669491	0	0	0		0.0126953	0	0.0540818	0		Avg correlation	0.516566	0.806551
K9me1		0.00345527	0	0.000414874	0		0	0	0.0540818	0		Significance	0.350948	0.112158
K9acR17me1K36me3		0	0	0	0		0	0	0.0540818	0
R8me1K9me1K18me3		0	0	0	0		0	0	0.0540818	0
K9me3R17me1		0	0	0	0		0	0	0.0540818	0
K9acK14me3		0	0	0	0		0	0	0.0540818	0
R8me1K9me3K14me3		0	0	0	0		0	0	0.0540818	0
K27ac		0	0.0512331	0	0.034631		0	0.0220867	0	0.127246
K9me2K36me1		0	0.0530242	0	0.029521		0	0.0625662	0	0.0176615
K36ac		0	0.0118702	0	0.0388118		0	0.0382406	0.00193675	0.0255706
K9me2K27me1		0	0.0619741	0	0.0452065		0	0	0	0.0143517
R8me1K9acK14me1		0.0544378	0	0	0		0.0520217	0	0.00119256	0
K14me3		0.000455892	0	0.00384853	0.0461885		0.00455032	0.0324028	0.000212096	0
K36me3		0.0012916	0.00593061	0.00412575	0.00448026		0.00875797	0.033302	0.000195462	0.0255706
K14me3R17me1		0	0.0494768	0	0.0307622		0	0	0	0
K18ac		0.000187326	0.0244645	0.000858032	0.0183045		0	0	0.00188189	0.0174178
R8me1K9acK14ac		0	0	0	0		0.000972388	0	0.00861381	0
K9me2K14me3		0	0.00274292	0	0.00139905		0	0.0084381	0.006096	0.00712137
K9me1K14ac		0.00861052	0	0.0368544	0		0.00623932	0	0.00193675	0
K37me3		0	0.00113135	0	0.00626926		0	0.0163662	0	0.0427702
K9me3R17me2		0.000962779	0	0	0		0	0	0.00761927	0
R8me1K9me2K14me1		0	0	0	0		0	0	0.00761927	0
K9me3K18me1		0.00849175	0	0.0282247	0		0.00637981	0	0.00193675	0
R8me1K27me3		0.0203557	0	0	0		0.0385902	0	0	0
R8me1K9me3K18me1		0.0175823	0	0	0		0.0166949	0	0.00234726	0
K9me3K14me1K18me3		0	0	0	0		0	0	0.006096	0
K9acR17me2		0	0	0	0		0	0	0.006096	0
K27me2		0	0.019756	0	0.0160325		0	0.00781758	0	0.00506525
K9me1K14me1R40me1R42me2		0.00283374	0	0.0157094	0		0.0141862	0	0.00176538	0
K9me3K36me1		0	0.0262892	0	0		0	0.00347157	0	0.0166115
K14ac		0.0130586	0.00465494	0.00317444	0.0114062		0.0103487	0	0.000327425	0
K27me1		0.00703417	0.0186925	0	0.0115459		0	0.00321711	0	0.00339196
K9me3K14me3		0	0	0	0.0202466		0	0.0206077	0	0
K9me2K37me3		0	0.00216614	0	0		0	0.018397	0	0.0197275
K9me3R49me1		0	0.00566089	0	0.0197142		0	0.00600004	0	0.00762546
K9acK14me3K18me3		0.0285973	0	0	0		0.0102922	0	0	0
K14acR17me1		0.0122697	0	0	0		0.000830578	0	0.00312557	0
R8me1K9ac		0.000869474	0	0.0356609	0		0	0	0.000235489	0
K9me3K14me1		0.00746796	0	0.0183811	0		0.00684594	0	0	0.00488019
R8me1K14ac		0.000538719	0	0.0106413	0		0.000243993	0	0.00312557	0
R26me2		0	0.0102743	0.000228109	0		0	0.0058352	0	0.0186927
K9me2R26me2		0	0.0184596	0	0.00711046		0	0.00899151	0	0
K36me2K37me3		0	0	0	0.0155791		0	0.0188782	0	0
K9acK14me1		0.0149352	0	0.0118561	0		0.0013063	0	0	0.00605777
K23me3		0.00666203	0	0.00305731	0.0204755		0	0	0.000385559	0
R8me1K9me1K14me1		0.00146475	0	0	0		0.0200991	0	0.0011661	0
K23ac		0	0.0300963	0	0		0	0	0	0
R8me1K9me1K14me3R17me1		0.0154048	0	0	0		0.0140739	0	0	0
K9acK14ac		0	0	0	0		0.0290014	0	0	0
K18me2		0	0.00122666	0	0.0223318		0	0.00475293	0	0
K9me2K14me3R40me1		0	0	0.0278451	0		0	0	0	0
R8me1K9me2K36me1		0.00101249	0	0	0		0	0	0.00312557	0
R8me1K9me1K14me1R17me1K18me1		0	0	0.00956734	0		0.0138494	0	0	0
K9me2K14me2		0	0	0	0		0	0.0230989	0	0
R8me1K9me3		0.00905546	0	0	0		0.00947226	0	0.000505663	0
R8me1K9me1R17me1		0.00273584	0	0.0158531	0		0.00318252	0	0	0
K36me3K37me3		0	0.0217279	0	0		0	0	0	0
K36acK37me3		0	0.0217279	0	0		0	0	0	0
K9me2K18me1		0	0	0	0		0	0.00206701	0	0.0193786
K23me1		0.00180687	0	0.000588644	0		0	0.0180732	0	0
K9me3K27me1		0	0	0	0		0.0200862	0	0	0
K9me1K27me2		0	0	0	0.0189957		0	0	0	0
K9acK14me2K23me1		0	0	0	0		0	0	0	0.0176483
K9me3R40me1		0.00377883	0	0.0122097	0		0.00118049	0	0	0
R8me1K9me3K14me1		0	0	0	0		0.00477516	0	0.00150916	0
K9me2K27ac		0	0	0	0		0	0	0	0.0171098
K18me3		0	0.0166929	0	0		0	0	0	0
K9me2K14me3K27ac		0	0	0	0.0166196		0	0	0	0
K14me1		0.00036701	0.00438737	0.00822347	0		0.000921645	0	0.000307795	0
K9me2K23me3		0	0	0	0		0	0.0161927	0	0
R8me1K9me1K14me1K23me2		0	0	0	0		0.0158544	0	0	0
K9me3K14me1K18me1		0	0	0	0		0	0	0.00184945	0
R8me1K14acR17me1		0	0	0	0		0	0	0.00182143	0
K9me3K14me2		0	0.00145689	0	0		0.00248824	0.00869285	0	0.00155784
R8me1K9acK14acK18ac		0.00332404	0	0	0.00337319		0	0	0.000855371	0
R8me1K9acK14me1K18me1		0.0136429	0	0	0		0	0	0	0
K9acK14me3R17me2		0.0130969	0	0	0		0	0	0	0
K9acK14me2K36me3		0	0	0	0		0	0.0128446	0	0
K9acK14me3R17me1		0.0115014	0	0	0		0	0	0	0
K14me3K36me2		0	0	0	0		0	0.0112056	0	0
R8me2K9acK14me1R17me2K18me1		0.0110261	0	0	0		0	0	0	0
R8me1K9me3K14me3R17me1		0.0108348	0	0	0		0	0	0	0
R8me1K9me1K14me1R17me1K36me3		0	0	0	0		0.0103229	0	0	0
K9me1K14me3		0	0	0	0		0.0014228	0	0	0.00878085
K9me1K14acK18me1		0	0	0	0		0	0	0	0.00968922
K14acK36me1		0	0.00948096	0	0		0	0	0	0
R8me1K9me2R17me1		0	0	0.00242897	0.00696135		0	0	0	0
K9me3R42me2R49me1		0	0.00921162	0	0		0	0	0	0
R8me1K9me1K14me3		0.00869052	0	0	0		0	0	0	0
R8me1K36me3		0	0	0	0		0	0	0.00101906	0
K9me2K14me3K23ac		0	0	0	0.00824647		0	0	0	0
R17me2		0.00179576	0.00411156	0.000380465	0		0.00157557	0	0	0
K9acK37me3		0	0	0	0.00771712		0	0	0	0
K9acK14acK18ac		0	0	0	0		0.00756324	0	0	0
K18me1		0	0	0	0.00476664		0.000878286	0.0014485	0	0
K9me2K14me1K18me1		0	0	0	0		0	0	0	0.0067457
K14me3K18ac		0	0	0	0		0	0.00662631	0	0
K14acK18me3		0	0	0	0		0	0.00662631	0	0
K14acK36me2		0	0	0	0		0	0.0066175	0	0
R8me2R17me2		0	0	0	0		0.00657496	0	0	0
K9me2K14me2K23me1		0	0	0	0		0	0	0	0.00650038
R8me1K9me1		0	0	0.00172048	0		0.000640745	0	0.00045066	0
R8me1K9me1R17me1K18me2		0	0	0	0		0	0	0.000722454	0
K14me1R17me1		0	0	0	0		0.00578845	0	0	0
R8me1K9me3K14me1R17me1		0	0	0	0		0	0	0.00069808	0
R8me1K9me1K14me1K36me3		0	0	0.00532175	0		0	0	0	0
R49me2		0	0	0	0.00319306		0	0.0021215	0	0
K9me3K14me1R42me1		0	0	0	0		0	0	0.000632652	0
R42me2		0	0	0	0.00331638		0	0.00186254	0	0
R8me1K9me1K36me3		0	0	0	0		0	0	0.000630032	0
K9ac		0.000726509	0	0.00164262	0		0.00127783	0	0.000160542	0
K9acK14me3K18me2		0	0	0	0		0	0.00493072	0	0
R8me1K9me1K14me1R17me1K23me2		0.00485722	0	0	0		0	0	0	0
K9me1K14me1R40me2R42me1		0.000454743	0	0.000988486	0		0.00338436	0	0	0
K14me2K37me3		0	0	0	0		0	0.00449293	0	0
K9acK14me3R26me1		0.00432547	0	0	0		0	0	0	0
K9me1R26me1		0.00381491	0	0	0		0	0	0	0
R8me1K14me3		0	0	0	0		0.00373169	0	0	0
K9me1K18ac		0	0	0	0		0	0	0.00045066	0
R8me2K9me1K37me3		0	0	0	0		0	0	0	0.00368345
R8me1K23me1		0	0	0	0		0.000902995	0	0.000327425	0
K9acK14acK36me2		0	0	0	0.00353043		0	0	0	0
K9me3K37me1		0	0.00340818	0	0		0	0	0	0
R8me2K9me3K14me1K18me1		0	0.00340312	0	0		0	0	0	0
R8me1K27me1		0	0	0.00329659	0		0	0	0	0
K9me2K23me1		0	0	0	0		0.00323376	0	0	0
R8me1K9acR17me1		0.00109448	0	0	0		0.00211132	0	0	0
R8me1K9acK14me3K18me3		0.00316453	0	0	0		0	0	0	0
K9acK14me3K18me1		0	0	0	0		0	0	0.00037639	0
K9me2R40me1R42me2		0.00303377	0	0	0		0	0	0	0
R8me1K9me3K23me1		0.00299254	0	0	0		0	0	0	0
K14me2		0	0	0.00249077	0		0.000297522	0	0	0
R8me1K9me3K14ac		0.00161598	0	0	0		0.000865018	0	0	0
K9acR17me2K18me1		0	0	0	0		0	0	0.000289116	0
R8me1K9me1K14me1R17me1K37me3		0.00229173	0	0	0		0	0	0	0
K9me3K14ac		0	0	0	0		0	0	0.000272973	0
K9me1K14me3R26me1		0.00220416	0	0	0		0	0	0	0
R8me1K9me3R17me1		0	0	0	0		0.00205818	0	0	0
R8me2K36me1		0	0	0	0		0	0.00201335	0	0
K4me1K9me3K23me1		0	0	0	0		0.00200736	0	0	0
K9me2K14me3R49me1		0	0	0	0		0	0.00187388	0	0
K9me3R42me1		0.00176022	0	0	0		0	0	0	0
K4me1K9me3K14ac		0.000583457	0.00116924	0	0		0	0	0	0
K9acR42me1		0.000466965	0	0	0		0.00126028	0	0	0
R8me1K9me1R17me2		0	0	0	0		0.00168743	0	0	0
K9me3K14acK36me2		0.00155793	0	0	0		0	0	0	0
K9me2K14me1		0.00145652	0	0	0		0	0	0	0
R8me1K9me2		0	0	0	0		0.00137944	0	0	0
R8me1K9acR17me1K23me2		0.00129805	0	0	0		0	0	0	0
K9acR40me1		0.00128415	0	0	0		0	0	0	0
K23me2		0	0	0	0		0.00126856	0	0	0
K9me1K14me1K23me2		0	0	0	0		0.00119006	0	0	0
K4me1K9acK14me3		0	0.00116924	0	0		0	0	0	0
K9me3R42me2		0	0	0	0		0.00114026	0	0	0
K9me2R17me2		0.00105268	0	0	0		0	0	0	0
K9me1K14me3K18me3		0	0	0	0		0.000987521	0	0	0
K9me3K36ac		0	0	0	0		0	0.00098018	0	0
K9acR17me1		0.000624312	0	0	0		0.000328445	0	0	0
K9me3K14me2R49me1		0	0	0	0		0	0.000947134	0	0
R8me1K9acK14me3		0	0	0	0		0.000914567	0	0	0
K14me3R42me2		0	0	0	0		0.000871687	0	0	0
K9me2K14me3K37me1		0	0	0	0		0	0.000855609	0	0
K9me3K18me2		0.000773888	0	0	0		0	0	0	0
K14acR42me1		0.000732873	0	0	0		0	0	0	0
R8me1K9acK27me1		0.000628948	0	0	0		0	0	0	0
K9me1K14me1		0.000550077	0	0	0		0	0	0	0
K9me3K14me2K37me1		0	0	0	0		0	0.000426247	0	0
K9me2R40me2R42me1		0.000405248	0	0	0		0	0	0	0
K14me1R26me1		0	0	0	0		0.000128422	0	0	0
