# Supplementary material for: Metabolic labeling in middle-down proteomics allows for investigation of the dynamics of the histone code
Source: Epigenetics Chromatin. 2017 Jul 6;10:34. doi: 10.1186/s13072-017-0139-z (PMC5501349; doi:10.1186/s13072-017-0139-z)
Supplement: Supplementary file 4 — Additional file 4: Table S3. Relative abundance of combinatorial PTMs in the EMT experiment including heavy methylation labeling. Labeling is illustrated in Fig. 2b; briefly, epithelial cells were plated into heavy methionine media during mesenchymal transition. Biological replicates were performed for the not confluent experiment. On the right, deconvoluted abundance of single histone marks. On the further right, alignment with results obtained from the bottom-up analysis on the same samples. Confluent experiment results are listed in the second sheet. [file 13072_2017_139_MOESM4_ESM.xlsx]

## Sheet: Non confluent cells
PTM code	Day 0	Rep1	Rep2	Day 1	rep1	rep2	rep3	Day 2	rep1	rep2	rep3		Average	Day 0	Day 1	Day 2		Deconvoluted single marks	Day 0	Day 1	Day 2		Data from bottom-up	Day 0	Day 1	Day 2
K27me1		0.0138657	0.00623813		0	0.000324152	0		0	1.5058e-05	8.23093e-06			0.0100519	0.000108051	7.76298e-06		K4me1	0.0529671	0.000298141	0.000123618			0.228237	0.0474143	0.0403829
K36me1		0.00448039	0.00191681		8.60995e-06	0	6.24807e-06		0	0	0			0.0031986	4.95267e-06	0		K4me2	0	0	9.05399e-05			0.00215017	1.56947e-05	0
K23me1		0.000453918	0.000143544		5.47997e-05	0	0		0	0	0.00121964			0.000298731	1.82666e-05	0.000406548		K4me3	3.72876e-05	7.47101e-05	2.84346e-06			0.00105667	0	0
R26me1		9.35162e-05	0		0.00506631	0.00214214	0.00443294		4.59405e-06	0.000291168	0.000136792			4.67581e-05	0.00388046	0.000144185		K4ac	0.000207249	0.000613942	7.40991e-05			0	0	0
K27me2		0.0312857	0.0183025		0.00400047	0.00345774	0.000506508		0	0	0.000103343			0.0247941	0.00265491	3.44477e-05		K4me1:1	0	0.00319234	0.0198915			0	0.0539197	0
K36me2		0.00723961	0.00659532		0	8.15705e-06	0		0	0	4.30576e-06			0.00691746	2.71902e-06	1.43525e-06		K4me2:1	0	3.76936e-05	0.000497266			0	3.31936e-05	0
K27me1K36me1		0.00229884	0.00206649		0	0	0		0.000224057	0	0			0.00218267	0	7.46858e-05		K4me2:2	0	2.01799e-05	0			0	0.000913949	0
R49me2		0.00026883	0		0	0	0		0	0	0			0.000134415	0	0		K4me3:1	0	3.22781e-06	0			0	3.31898e-06	0
K23me2		0.00149897	0.00070933		4.10213e-05	0.000236953	0.000804395		0	0	0			0.00110415	0.00036079	0		K4me3:2	0	0	0			0	0	0
R26me1K27me1		0.000115537	0.000125427		0	0	0		0	0	0			0.000120482	0	0		K4me3:3	0	1.07727e-05	9.12832e-05			0	2.08774e-05	0
K36ac		0.000443037	6.30198e-05		0.000344453	0	1.77547e-05		3.12926e-06	0	3.37818e-05			0.000253029	0.000120736	1.23037e-05		R8me1	0.0559209	0.00450463	0.00119502			0	0	0
K27ac		0.00147	0.00168017		0.000615921	0.00115296	0.000879788		0.000147316	0.000525114	0.000239819			0.00157509	0.00088289	0.000304083		R8me2	0.0118959	0.00311007	9.19654e-05			0	0	0
K14ac		0.00727404	0.00737817		0.00253511	0.00395317	0.00185645		0.000468228	0.00356517	0.0027174			0.00732611	0.00278158	0.00225027		R8me1:1	0	0.02963	0.0381567			0	0	0
K9ac		0.0014754	0.000223156		0.00168082	0.000477825	0.00020934		2.48863e-05	0.0019434	0.000323018			0.000849276	0.000789329	0.000763768		R8me2:1	0	1.95619e-05	3.32237e-06			0	0	0
K18ac		0.000282089	0.000359348		0.001815	0.000145914	0.000404966		0	1.08907e-05	0.00203657			0.000320718	0.000788626	0.000682486		R8me2:2	0	0.0135366	0.0221616			0	0	0
K27me3		0.0166094	0.0109855		0.0018745	0.00115668	0.000397023		0.000726709	0.000641278	0.000997746			0.0137974	0.00114273	0.000788578		K9me1	0.113464	0.0161382	0.00318598			0.174961	0.101896	0.0605668
R26me1K27me2		0.00816125	0.00797806		0	0	0		0	0	0			0.00806965	0	0		K9me2	0.615433	0.127364	0.0146377			0.463006	0.0920848	0.0533988
K23ac		0.00259131	0.00126856		0.000285483	0.000118308	0.000419356		0.000669977	0.000155558	0.000195527			0.00192994	0.000274382	0.000340354		K9me3	0.102199	0.0928874	0.0451779			0.209014	0.0866945	0.0705867
K36me3		0.000823674	0.00231404		0	1.3711e-05	1.82407e-06		0	0	0			0.00156886	5.17837e-06	0		K9ac	0.00435137	0.0479093	0.0457633			0.0045255	0	0
R17me1K27me2		0.000172375	0		0	0	0		0	0	0			8.61876e-05	0	0		K9me1:1	0	0.0869759	0.139857			0	0.319406	0.347674
K18me1K27me2		0.000371887	0		0	0	0		0	0	0			0.000185943	0	0		K9me2:1	0	0.0190169	0.00802859			0	0.0699497	0.064913
K27me1K36me2		0.000662673	0.00102092		0	0	0		0.000224057	0	0			0.000841797	0	7.46858e-05		K9me2:2	0	0.297197	0.553309			0	0.145212	0.192386
R42me1		8.4276e-06	0		0	0	0		0	0	0			4.2138e-06	0	0		K9me3:1	0	0.0202063	0.00208			0	0.029215	0.0327328
K37ac		4.67577e-05	5.33085e-05		0	3.41937e-05	1.67535e-05		1.73719e-06	0	0			5.00331e-05	1.69824e-05	5.79063e-07		K9me3:2	0	0.00364908	0.00558301			0	0.020367	0.0300396
K23me3		9.80551e-05	0.000370023		0	8.3751e-05	0.0012325		0	0	0.00135767			0.000234039	0.000438749	0.000452555		K9me3:3	0	0.00284556	0.0146445			0	0.0408411	0.0722606
K23me2K36me1		0.00027061	0.000525596		0	0	0		0	0	0			0.000398103	0	0		K14me1	0.0345646	0.0295931	0.00796046			0	0	0
K14acK27me1		0.00573182	0.00516893		0	0	0		0	0	0			0.00545037	0	0		K14me2	0.00257791	0.0544833	0.00857763			0	0	0
K14acK23me1		0.000475151	4.45745e-05		0	0	0		0	0	0			0.000259863	0	0		K14me3	0.000949086	0.0245305	0.0230372			0	0	0
K9me1K36ac		1.1607e-05	0		0	0	0		0	0	0			5.80349e-06	0	0		K14ac	0.314771	0.192371	0.204477			0.21006	0.148916	0.138111
K9me2K27me1K36me1		0.0394339	0.0257976		0	0.000466231	0		0	0	0			0.0326158	0.00015541	0		K14me1:1	0	0.0486371	0.0896057			0	0	0
K9me2		0.0902966	0.0742621		0.00261322	0.00431658	0.00314636		0	0.00042073	0			0.0822794	0.00335872	0.000140243		K14me2:1	0	0.00649309	0.00310623			0	0	0
K9me1K14me1K27me2		0.0171751	0.00563059		0	0	0		0	0	0			0.0114028	0	0		K14me2:2	0	0.0107455	0.0164615			0	0	0
K23acK27me1		0.0018789	0.0014461		0.0007674	0.00117653	0.00161382		0.000226075	0	0			0.0016625	0.00118592	7.53582e-05		K14me3:1	0	0.0124089	0.00495368			0	0	0
K23me3K27me1		0.000182504	0.000180691		0.00124006	0.000276231	0		0	0	0			0.000181598	0.000505431	0		K14me3:2	0	0.00860778	0.0060878			0	0	0
K9acK27me1		0.000540851	0.000300699		0	0	0		0	0	0			0.000420775	0	0		K14me3:3	0	0.00824388	0.00397952			0	0	0
K23acK36me1		0.000286036	0.000268464		0	0	0		0	0	0			0.00027725	0	0		R17me1	0.00610419	0.00772785	0.00255768			0	0	0
K14acK18me1		0.000455448	0.000301311		0	0	0.000489144		0	0	0			0.00037838	0.000163048	0		R17me2	0.00208547	0.0277213	0.0077302			0	0	0
K14acK36me1		0.000228264	0.000693821		0	0	0		0	0	0			0.000461042	0	0		R17me1:1	0	0.0282971	0.0306822			0	0	0
K27acK36me1		0.000238188	0		0.000478849	0.000905462	0.000953766		0	0	0			0.000119094	0.000779359	0		R17me2:1	0	0.00208411	0.00138843			0	0	0
K27me1K36ac		0.000111514	0		0.000420459	0	0.00080203		0	0	0			5.57571e-05	0.000407496	0		R17me2:2	0	0.0178466	0.0189967			0	0	0
R8me1		0.0120646	0.01476		0.0012182	0.000375922	0.00207971		6.72055e-06	2.40292e-05	0.000875423			0.0134123	0.00122461	0.000302058		K18me1	0.00675205	0.0274764	0.0106224			0	0	0
K9me2R26me1		0.00822863	0.00553703		0.000448141	0	0		0	0	0			0.00688283	0.00014938	0		K18me2	9.07974e-05	0.0105695	0.0034819			0	0	0
R8me1K9me1K27me2		0.00861755	0.00782064		0	0	0		0	0	0			0.00821909	0	0		K18me3	8.43864e-05	0.00663795	0.00381638			0	0	0
K9me2R26me2		0.0035103	1.02269e-05		0	0.00105863	0.0018253		0	0	0			0.00176026	0.000961312	0		K18ac	0.0687273	0.0608634	0.0507358			0.0297202	0.0329397	0.0347278
K23me1R26me1K27me2		0.000103586	0		0	0	0		0	0	0			5.1793e-05	0	0		K18me1:1	0	0.031876	0.0756222			0	0	0
K23me2K27me2		0.000263825	0.000177468		0.00176179	0.000376468	0		0	0	0			0.000220646	0.000712754	0		K18me2:1	0	0.00148715	0.000904438			0	0	0
K9me2R42me2		0.000700709	0.000395067		0	0	0		0	0	0			0.000547888	0	0		K18me2:2	0	0.00432073	0.00472891			0	0	0
R17me2K27me2		0.00118357	0.00101503		0	0	0		0	0	0			0.0010993	0	0		K18me3:1	0	0.000825032	0.000604403			0	0	0
K4me1K9me1K27me2		0.00108935	0		0	0	0		0	0	0			0.000544677	0	0		K18me3:2	0	0.000926843	0.00177498			0	0	0
R8me1K9me1		0.000114262	0		0	0	0		0	0	0			5.71311e-05	0	0		K18me3:3	0	0.00238495	0.00108037			0	0	0
K9me1R17me1K27me2		0.000126304	0.000586685		0	0	0		0	0	0			0.000356495	0	0		K23me1	0.00955808	0.0179947	0.00944167			0	0	0
K9me2K23me1K27me1		0.000695023	0		0	0	0		0	0	0			0.000347512	0	0		K23me2	0.00482372	0.0142547	0.00756797			0	0	0
K18me2		5.75145e-05	0		0.00646984	0.0028249	0.00295608		0	0.00394139	0.00104407			2.87572e-05	0.00408361	0.00166182		K23me3	0.00887288	0.0183282	0.015929			0	0	0
R26me2K27me2		0.000179688	0		0.0109351	0.0048125	0.000568233		0	0	0.000271388			8.98442e-05	0.00543861	9.04627e-05		K23ac	0.0708008	0.0427015	0.0368422			0.155568	0.160535	0.172486
K18acK27me2		0.000866786	0.000123081		0	0	0		0	0	0			0.000494934	0	0		K23me1:1	0	0.0236669	0.0701199			0	0	0
K18acR26me1K27me1		9.48262e-05	0		0	0	0		0	0	0			4.74131e-05	0	0		K23me2:1	0	0.00439937	0.0018641			0	0	0
K14acK27me2		0.0149539	0.0130937		0	0	0		0	0	0			0.0140238	0	0		K23me2:2	0	0.00429864	0.00698069			0	0	0
K9me2K36me3		0.0233753	0.0174665		0.000287873	9.87362e-05	0		0	0	0			0.0204209	0.00012887	0		K23me3:1	0	0.00621215	0.00402368			0	0	0
K9me2K27me3		0.136013	0.124559		0.032679	0.0163267	0.0185489		0	0	0			0.130286	0.0225182	0		K23me3:2	0	0.00611483	0.00247285			0	0	0
K14acR26me1K27me1		0.000208722	0.000170104		0	0	0		0	0	0			0.000189413	0	0		K23me3:3	0	0.00912046	0.0171303			0	0	0
K9me2K36me1		0.00142716	0.00109504		0	0	0		0	0	0			0.0012611	0	0		R26me1	0.0306966	0.0114368	0.00745487			0	0	0
K23acK27me2		0.00540728	0.00490084		0	0	0		0	0.000379243	0.000538648			0.00515406	0	0.000305963		R26me2	0.00612335	0.0175066	0.00991612			0	0	0
K23acK36me2		0.000250019	0.000334177		0	0	0		0	0	0			0.000292098	0	0		R26me1:1	0	0.105864	0.120288			0	0	0
K14acK36me2		0.000267574	0.000751133		0	0	0		0	0	0			0.000509354	0	0		R26me2:1	0	0.00311277	0.000862033			0	0	0
K9me2K27ac		0.0046038	0.00513237		0.0035629	0.00101288	0.000985981		0	0	0			0.00486809	0.00185392	0		R26me2:2	0	0.067952	0.0480577			0	0	0
K9me2K23me1		0.00254188	0.00245956		0.00143462	0.000224852	0		0	0	0.000388434			0.00250072	0.000553156	0.000129478		K27me1	0.172649	0.020203	0.0200812			0.13339	0.0155106	0.00654235
K9me2K18me1		0.00106757	0.000589032		0.00153266	0.00199105	0.00242069		0	0	0			0.000828299	0.00198147	0		K27me2	0.259776	0.0649153	0.040627			0.571773	0.242818	0.169587
K9me2R17me1		0.000267192	0.000690654		0	0.000933395	0.000545948		0	0	0			0.000478923	0.000493114	0		K27me3	0.246775	0.0923261	0.0331451			0.231017	0.160644	0.130564
R8me1K9me1K27me3		0.00064865	0.00450421		0.000200012	0.00048815	0		0	0	0.000589542			0.00257643	0.000229387	0.000196514		K27ac	0.0122062	0.0131058	0.0102718			0.000367167	5.90792e-05	2.69713e-05
K9me2K27me1		0.00113645	0.00708197		0.00222714	1.60877e-05	0		0	0	0			0.00410921	0.000747742	0		K27me1:1	0	0.104841	0.183285			0	0.0879729	0.0579791
K9me2R26me1K27me1K36me1		0.00390983	0.00249154		0	0	0		0	0	0			0.00320069	0	0		K27me2:1	0	0.0179169	0.008958			0	0.105739	0.101629
K9me1K14me1K27me3		0.00388699	0.000806146		0.00250135	0.00103857	0.00208165		0.000770652	0.00134499	0			0.00234657	0.00187385	0.000705215		K27me2:2	0	0.174265	0.143938			0	0.240402	0.297146
K9me1K14me1K36me3		0.000261593	0		0	0	0		0	0	0			0.000130797	0	0		K27me3:1	0	0.0560235	0.0172568			0	0.0469049	0.0646069
K9me2K27me1R40me2		0.00331551	0.00201421		0	0	0		0	0	0			0.00266486	0	0		K27me3:2	0	0.0107731	0.00664717			0	0.0211043	0.0373875
K9me2R26me1R40me2		0.000401169	0.00013551		0	0	0		0	0	0			0.000268339	0	0		K27me3:3	0	0.0504443	0.181787			0	0.0525254	0.12423
R17me2K27me3		8.37471e-05	0.000322082		0.00221	0.00104295	0		0	0	0			0.000202915	0.00108431	0		K36me1	0.109169	0.0176688	0.0103152			0.192306	0.0693427	0.0300117
K9me1K14me1K27me2K36me2		0.0104008	0.0119559		0	0	0.00143661		0	0	0			0.0111783	0.000478869	0		K36me2	0.188962	0.0505012	0.0187403			0.293049	0.155816	0.131939
K9me2K27me1K36me3		0.0642653	0.0387695		0	0	0		0	0	0			0.0515174	0	0		K36me3	0.0845141	0.00314161	0.00858316			0.0389135	0.0082075	0.0028143
K14acK18ac		0.00229226	0.00069313		0.000350547	0	0		0	0	0.000161507			0.0014927	0.000116849	5.38356e-05		K36ac	0.00042403	0.000528232	0.00222136			0	0	0
K14acK23me3		0.00141307	0.000470036		0	0	0		0	0	0			0.000941553	0	0		K36me1:1	0	0.109216	0.169249			0	0.165456	0.213595
K18acK23ac		0.000759289	0.000141853		0	0	0		0	0	0			0.000450571	0	0		K36me2:1	0	0.0320569	0.019559			0	0.0529387	0.0624013
K23acK27me3		0.00149322	0.000706357		0	0	0		0	0	0			0.00109979	0	0		K36me2:2	0	0.01459	0.0299315			0	0.0588738	0.084826
K23acR26me1K27me2		0.000238052	0.000847505		0	0	0		0	0	0			0.000542778	0	0		K36me3:1	0	0.0166203	0.0110059			0	0.00420094	0
K9me1K23acK27me2		0.00070468	0.000133918		0	0	0		0	0	0			0.000419299	0	0		K36me3:2	0	0.00256072	0.00810603			0	0.00355935	0
K23acK27ac		0.000193248	0		0	0	0		0	0	0			9.66239e-05	0	0		K36me3:3	0	0.00575706	0.0289707			0	0.0048718	0
R17me1K23acK27me2		0.000210726	0.000132125		0	0	0		0	0	0			0.000171425	0	0		K37me1	0.031476	0.000476471	0.00187105			0	0	0
K14me1K23acK27me2		0.000185403	0.000265448		0	0	0		0	0	0			0.000225426	0	0		K37me2	0.000333282	0.000324134	9.18004e-07			0	0	0
K9me1K14acK27me2		0.00495708	0.0014639		0	0	0		0	0	0			0.00321049	0	0		K37me3	0.000443012	0.000134935	0.0016392			0	0	0
K9me1K14ac		0.000299743	0		0	0	0		0	0	0			0.000149872	0	0		K37ac	5.00331e-05	1.69824e-05	5.79063e-07			0	0	0
K14acK27me3		0.0004095	0.000428122		0	0	0		0	0	0			0.000418811	0	0		K37me1:1	0	0.00205955	0.0136043			0	0	0
K14acR26me1K27me2		0.000749254	0.000397594		0	0	0		0	0	0			0.000573424	0	0		K37me2:1	0	0	0			0	0	0
K14acK18me1K27me2		0.00216554	0.000846029		0	0	0		0	0	0			0.00150578	0	0		K37me2:2	0	0	0.000523648			0	0	0
K14acK23me1K27me2		0.000508815	0.00136011		0	0	0		0	0	0			0.000934462	0	0		K37me3:1	0	3.25204e-05	0.000821473			0	0	0
K4me1K14acK27me2		4.73154e-05	0		0	0	0		0	0	0			2.36577e-05	0	0		K37me3:2	0	4.6382e-05	6.66217e-05			0	0	0
K9me1K14acK23me2		0.000399058	0		0	0	0		0	0	0			0.000199529	0	0		K37me3:3	0	3.81588e-05	0.000633933			0	0	0
K14acR17me1K27me2		0.00189879	0.00144682		0	0	0		0	0	0			0.0016728	0	0		R40me1	0.000959772	0.00157038	0.00179257			0	0	0
K9me2K27acK36me1		0.000341887	0		0.000880982	0	0		0	0	0			0.000170944	0.000293661	0		R40me2	0.0120471	0.000137748	0.00100489			0	0	0
K9me2K36me1K37me1		0.00934869	0.0143992		0	0	0		0	0	0			0.0118739	0	0		R40me1:1	0	0.000591011	0.00157243			0	0	0
R8me1K9me1K27me2K36me2		0.0204925	0.0264175		0	0	0		0	0	0			0.023455	0	0		R40me2:1	0	0.000682867	0.000306807			0	0	0
K9me2R26me1K36me3		0.00418622	0.00117425		0	0	0		0	0	0			0.00268024	0	0		R40me2:2	0	0.00145817	0.00253577			0	0	0
K9me2R26me1K27me1K36me1K37me1		0.00146887	0		0	0	0		0	0	0			0.000734434	0	0		R42me1	0.000735129	0.00139439	0			0	0	0
K9me2K23me1K36me3		0.000428099	0		0	0	0		0	0	0			0.000214049	0	0		R42me2	0.00580246	0.00132207	0.000653209			0	0	0
K9me3K27me1		0.00134958	0		0.0062977	0.0023011	0.00276277		0.000780829	0.00139826	0.00264627			0.00067479	0.00378719	0.00160845		R42me1:1	0	0.000554873	0.00236971			0	0	0
K9me2R26me2K27me1K36me1		0.00103311	0		0	0	0		0	0	0			0.000516553	0	0		R42me2:1	0	0.000549956	0.000726356			0	0	0
K4me1K9me1K27me2K36me2		0.000366953	0.00763353		0	0	0		0	0	0			0.00400024	0	0		R42me2:2	0	0.00083397	0.00544363			0	0	0
K9me2K27me1K37me3		0.000492238	0.000229733		0	0	0		0	0	0			0.000360986	0	0		R49me1	0	0	0			0	0	0
K14me1R17me1K27me2K36me2		0.00117903	0		0	0	0		0	0	0			0.000589517	0	0		R49me2	0.00275813	0	0			0	0	0
K9me2K23me1K27me3		9.89969e-05	0		0	0	0		0	0	0			4.94985e-05	0	0		R49me1:1	0	0.000470449	0.000890174			0	0	0
K9me2K36ac		0.000180946	0		0	0	0		0	0	0			9.04731e-05	0	0		R49me2:1	0	0.00213335	0.00292452			0	0	0
K9me1		7.8566e-06	4.61981e-05		0.00380845	0.00100585	0.00193066		0.00101762	0	4.79593e-05			2.70274e-05	0.00224832	0.000355195		R49me2:2	0	0.000381039	0.00255038			0	0	0
K9me2K23ac		0.00793332	0.0071197		0	0	0		0	0	0			0.00752651	0	0
K9me2K23acK27me1K36me1		0.00169184	0.00337852		0	0	0		0	0	0			0.00253518	0	0
K9me1K14acK18me1K27me2		0.000165103	0		0	0	0		0	0	0			8.25514e-05	0	0
K9me2K14ac		0.0473057	0.046399		0.000119804	0	0		0	0.000179664	0			0.0468523	3.99345e-05	5.98881e-05
K9me1K14me1K23acK27me2		0.000848517	0.000792475		0	0	0		0	0	0			0.000820496	0	0
K14me1K18me1K23acK27me2		0.000183499	0		0	0	0		0	0	0			9.17496e-05	0	0
K9me2K14acK27me1K36me1		0.0161821	0.0284627		0.00081859	0.000584546	0.000389187		0	0	0			0.0223224	0.000597441	0
K9me2R26me2K27ac		0.000916796	0.000179361		0	0	0		0	0	0			0.000548078	0	0
R8me1K14acR17me1K27me2		0.000491701	0		0	0	0		0	0	0			0.00024585	0	0
K9acR17me2K27me2		0.00132351	7.38118e-05		0	0	0		0	0	0			0.000698659	0	0
K9me2K14acR26me2		0.00136544	0.00107548		0	0	0		0	0	0			0.00122046	0	0
K9me2K14acR42me2		0.00149438	0.000626738		0	0	0		0	0	0			0.00106056	0	0
K4me1K9me1K14acK27me2		0.00025	0.0023386		0	0	0		0	0	0			0.0012943	0	0
K9me2K14acR40me2		0.00358284	0.00633821		0	0	0		0	0	0			0.00496053	0	0
K9me3K27me2K36me2		0.0322925	0.041128		0.000599086	0.00126562	0		0	0	0			0.0367102	0.000621567	0
K9me2K27acK36me1K37me1		0.000184064	0		0	0	0		0	0	0			9.20322e-05	0	0
K9me2K27me3K36me1K37me1		0.000913512	0		0	0	0		0	0	0			0.000456756	0	0
K9me2K27acR40me2		0.000969945	0.000458165		0	0	0		0	0	0			0.000714055	0	0
K9me2K27me3R40me2		0.00163093	0.0016769		0	0	0		0	0	0			0.00165392	0	0
K9me2K27me3R42me2		0.00133505	0.00156722		0	0	0		0	0	0			0.00145113	0	0
K4me1K9me1K27me3K36me2		0.0067032	0.00245004		0	0	0		0	0	0			0.00457662	0	0
K9me2K23me1K27me1K37me3		0.000164054	0		0	0	0		0	0	0			8.20269e-05	0	0
K9me2K23me1K27me1K36me3		0.00104513	0		0	0	0		0	0	0			0.000522563	0	0
K9me3K36me2		0.00272729	0.00377926		0.00178395	0.00129958	0.0015814		0	0	0			0.00325328	0.00155497	0
K4me1K9me1K14me1K27me2K36me2		0.00311233	0.00319093		0	0	0		0	0	0			0.00315163	0	0
R8me1K9me1K14me1K27me2K36me2		0.00321113	0.00324756		0	0	0		0	0	0			0.00322935	0	0
K9me2K27me3R49me2		0.000568347	0		0	0	0		0	0	0			0.000284174	0	0
R8me1K9me1R17me1K27me2K36me2		0.00121588	0.00141149		0	0	0		0	0	0			0.00131368	0	0
R8me1K9me1R17me1K36me2		0.00109756	0		0	0	0		0	0	0			0.000548779	0	0
K4me1K9me1R26me1K27me2K36me2		0.00281339	0.00316734		0	0	0		0	0	0			0.00299037	0	0
K9me2K27me1K36me1K37me1		0.0013553	0		0	0	0		0	0	0			0.000677648	0	0
K4me1K9me1K27me2K36me3		0.000500538	0		0	0	0		0	0	0			0.000250269	0	0
K4me1K9me2K36me1K37me1		0.000189669	0		0	0	0		0	0	0			9.48343e-05	0	0
R17me2		1.05886e-05	4.70529e-05		0.0172941	0.00799142	0.0140562		0.00247211	0.00398049	0.00258036			2.88207e-05	0.0131139	0.00301098
K9me2K27acK36me3		3.79361e-05	0		0	0	0		0	0	0			1.8968e-05	0	0
K9me2K27acK36ac		3.79361e-05	0		0	0	0		0	0	0			1.8968e-05	0	0
K14acK18acK27me2		0.000632392	0.00473695		0	0	0		0	0	0			0.00268467	0	0
K14acK23me3K27me1		4.36504e-05	0		0	0	0		0	0	0			2.18252e-05	0	0
K18acK23acK27me2		0.000126048	0.00247204		0	0	0		0	0	0			0.00129904	0	0
K9me2K23acK27me3		0.0145692	0.0105935		0.00339514	0.00128343	0.00136627		0	0.00105951	0			0.0125814	0.00201495	0.000353169
K9me2K23acK27me1		0.00113789	0.00219298		0	0	0		0	0	0			0.00166543	0	0
K9me2K23acK36me3		0.0012492	0.00167746		0	0	0		0	0	0			0.00146333	0	0
K9me2K23acK27ac		0.000978782	0.00166724		0	0	0		0	0	0			0.00132301	0	0
K14me2K23acK27me3		7.95979e-05	0		0.000482709	0	0		0	0	0			3.9799e-05	0.000160903	0
K4me1K9me1K23acK27me3		8.53698e-05	0		0	0	0		0	0	0			4.26849e-05	0	0
K9me2K23me3K27ac		0.000616289	0.000825845		0	0	0		0	0	0			0.000721067	0	0
K9me2R26me2K27me3		0.000456617	0		0	0.000922862	0		0	0	0			0.000228309	0.000307621	0
K9me2K14acK27me3		0.0524507	0.0511782		0.0126903	0.0120267	0.00878562		0.00391005	0	0.000413351			0.0518145	0.0111675	0.00144113
K9me1K14me1K23acK27me3		0.000176145	0.000388188		0	0	0		0	0	0			0.000282167	0	0
K9me2K14acK27me1		0.0101765	0.00913367		0.000482008	0.000195484	0		0	0	0			0.00965508	0.000225831	0
K9me2K14acK36me3		0.00393357	0.00376908		0.000198219	0	0		0	0	0			0.00385133	6.60729e-05	0
K9me2K14acR26me1		0.000205684	0.00234342		0.00032138	0.000514308	0		0	0	0			0.00127455	0.000278563	0
K9me2K14acK18me1		0.00117407	0.00167601		0.000417358	0.00125924	0		0	0	0			0.00142504	0.000558865	0
K9me3K14acK27me2		0.00145972	0.000565479		0.000611522	0.00146818	0.000957584		0	0	0			0.0010126	0.00101243	0
K9me2K18acK27me3		0.00060304	0.000774576		9.39966e-05	0.00011396	0		0	0	0			0.000688808	6.93187e-05	0
K9acK14me2K27me3		0.00145275	0.00127913		0	0.00231964	0.00365757		0.00129424	0	0			0.00136594	0.00199241	0.000431414
K4me1K9me1K14acK27me3		0.000218052	0.000339821		0	0	0		0	0	0			0.000278936	0	0
K9me3K27me2K36me1K37me2		0.00048273	0		0	0	0		0	0	0			0.000241365	0	0
K4me1K9me2K27me3K36me1K37me1		0.000242278	0		0	0	0		0	0	0			0.000121139	0	0
K4me1K9me2K36me3		0.00048303	0		0	0	0		0	0	0			0.000241515	0	0
K9me3R26me1		0.00124192	0		0.00162305	0	0.00168706		0	0.000874038	0			0.000620961	0.00110337	0.000291346
K4me1R8me2		0.000790573	0.000519198		0	0	0		0	0	0			0.000654886	0	0
K4me1K9me2K27me2K36me2K37me1		0.000546681	0.000446019		0	0	0		0	0	0			0.00049635	0	0
K9me3K27acK36me2		0.000337865	0.00115721		0	0	0		0	0	0			0.000747539	0	0
K9me3K27me1K36me2		0.00149061	0.0021867		0.00308994	0	0		0	0	0			0.00183866	0.00102998	0
K4me1K9me2K27me3R40me2		0.000730942	0		0	0	0		0	0	0			0.000365471	0	0
K9me3K27me2K36me1		0.00120836	0		0	0	0		0	0	0			0.000604182	0	0
K14me3		3.95573e-05	0.000343147		0.00178568	4.54294e-05	0.000203483		0.00513261	0.00128689	0			0.000191352	0.000678198	0.00213983
R26me2		1.42075e-05	9.91673e-05		0.000978281	3.89452e-05	2.22606e-05		0.0019338	0.00066682	0.000619646			5.66874e-05	0.000346496	0.00107342
K4me1K9me1K14acK27me2K36me2		0.0132292	0.0110046		0	0	0		0	0	0			0.0121169	0	0
K14acK18acK23ac		0.000218651	0.000318731		0	0	0		0	0	0			0.000268691	0	0
K9me1K14me1K23acK27me2K36me2		0.000183528	0.000344384		0	0	0		0	0	0			0.000263956	0	0
K9me2K23acK36me1K37me1		0.000825991	0.00150701		0	0	0		0	0	0			0.0011665	0	0
R8me2		0.012213	0.00760847		0.00378489	0.00347175	1.9222e-05		6.5335e-06	0.000174923	0			0.00991074	0.00242529	6.04856e-05
K9me2K23me3K27me3		0.000573419	0.000930122		0	0	0		0	0	0			0.00075177	0	0
K9me2K23acR40me2		5.81623e-05	0		0	0	0		0	0	0			2.90812e-05	0	0
K9me2K23acR26me2R40me2		0.000537098	0		0	0	0		0	0	0			0.000268549	0	0
K9me2K14acK23me1K27me1		0.00174302	0.00156561		0	0.000235616	0.000382389		0	0	0			0.00165431	0.000206002	0
K9me2K14acR40me2R42me2		0.00123543	0		0	0	0		0	0	0			0.000617715	0	0
K9me3K14acK27me1K36me1K37me1		0.000629628	0.000537157		0	0	0		0	0	0			0.000583392	0	0
K9me3K14acK36me1		0.000468296	0		0	0	0		0	0	0			0.000234148	0	0
K9me2K14acK36me1K37me1		0.00902097	0.01104		0	0	0		0	0	0			0.0100305	0	0
K4me1K9me1K14acK36me2		0.00130254	0.000676127		0	0	0		0	0	0			0.000989333	0	0
K9me2K14acR26me1R40me1		0.000256691	0		0	0	0		0	0	0			0.000128345	0	0
K9me3K23me2K27acK36me2		0.000634912	0.000156877		0	0	0		0	0	0			0.000395894	0	0
K9me3K14acK27me2K36me2		0.0344798	0.035888		0.00405888	0.00185581	0		0.000417541	0	0			0.0351839	0.00197156	0.00013918
K9me3K14acK36me2		0.00428502	0.00530285		0.000603124	0	0		0	0	0			0.00479394	0.000201041	0
K9me3K23acK27me2K36me2		0.000568665	0.00167359		0	0	0		0	0	0			0.00112113	0	0
K9me3K18acK27me2K36me2		0.000127889	0.000264199		0	0	0		0	0	0			0.000196044	0	0
K9me2K14acK27me1K36me1K37me1		0.000328347	0		0	0	0		0	0	0			0.000164174	0	0
K4me1K9me1K14acK18me1K27me2K36me2		0.00239878	0		0	0	0		0	0	0			0.00119939	0	0
K9me2K14me1K23me3K27me3		0.000314234	0		0	0	0		0	0	0			0.000157117	0	0
K4me1K9me2K14acK27me2K36me1K37me1		0.000428867	0.00166254		0	0	0		0	0	0			0.00104571	0	0
K4me1K9me1K14me1K23acK27me2K36me2		3.7737e-05	0		0	0	0		0	0	0			1.88685e-05	0	0
K4me1K9me2K14acK36me1K37me1		0.000367073	0.00137876		0	0	0		0	0	0			0.000872917	0	0
K4me1K9me2K14acK37me2		0.000183834	0		0	0	0		0	0	0			9.19168e-05	0	0
K9me2K14acK18me1K23me1		0.000253852	0		0	0	0		0	0	0			0.000126926	0	0
K9me3K18me2K23me1K27me1K36me2		0.00012408	0		0	0	0		0	0	0			6.20402e-05	0	0
K4me1K9me2K18acK36me1K37me1		0.000360224	0		0	0	0		0	0	0			0.000180112	0	0
K9acK14me3K27me2K36me2		0.00019485	0		0	0.000586641	0		0	0	0			9.74251e-05	0.000195547	0
K4me1K9me2K14acK27me3K36me1		0.00156125	0.00288849		0	0	0		0	0	0			0.00222487	0	0
K9me3R26me2		9.21903e-06	0		0	0.00120918	0		0	0	0			4.60952e-06	0.000403059	0
K14acK18acK23acK27me2		0.000247856	0.000764228		0	0	0		0	0	0			0.000506042	0	0
K9me2K14acK18acK27me3		0.00188534	0.0128132		0	0.000675834	0		0	0	0			0.00734925	0.000225278	0
K4me1K9me3K14acK36me1K37me1		0.000167873	0		0	0	0		0	0	0			8.39366e-05	0	0
K4me1K9me2K14acK27me1K36me1K37me1		0.000569271	0		0	0	0		0	0	0			0.000284636	0	0
K4me1K9acK14me2K27me3		0.000348037	0		0	0	0		0	0	0			0.000174018	0	0
K4me1K9acK14me2K36me3		0.000588931	0		0	0	0		0	0	0			0.000294466	0	0
K4me1K9me3K14acK27me2K36me1K37me1		0.000422839	0		0	0	0		0	0	0			0.000211419	0	0
K4me1K9me2K14acK23me1R26me1		0.000391592	0		0	0	0		0	0	0			0.000195796	0	0
K4me1K9me2K14acK36me2K37me1		0.000137207	0.00109655		0	0	0		0	0	0			0.000616876	0	0
K9me3K18ac		3.33311e-05	0		0	0.00133253	0		0	0	0			1.66656e-05	0.000444176	0
K4me1K9me1K14acK18acK27me2K36me2		0.00331869	0.00358484		0	0	0		0	0	0			0.00345176	0	0
K9me2K14acK23me3K27me3		0.0020718	0.00642947		0	0	0.00320804		0	0	0			0.00425063	0.00106935	0
K4me1K9me1K18acK23acK27me2K36me2		0.00175229	0		0	0	0		0	0	0			0.000876143	0	0
R8me2K14acK18acK27me2K36me2		0.00244167	0		0	0	0		0	0	0			0.00122083	0	0
K9me3K14acK18acK27me2K36me2		0.00561187	0.0137017		0	0	0		0	0	0			0.00965677	0	0
K9me3K14acK23me2K27me2K36me2		0.000378638	0.000149878		0	0	0		0	0	0			0.000264258	0	0
K4me1K9me2K14acK18acK27me2K36me1K37me1		0.00139932	2.72372e-05		0	0	0		0	0	0			0.000713277	0	0
K9me3K18acK23acK27me2K36me2		0.00109004	0.00327766		0	0	0		0	0	0			0.00218385	0	0
K4me1K9me2K18acK23acK27me2K36me1K37me1		0.00133263	0		0	0	0		0	0	0			0.000666313	0	0
K9me2K14acK18acK23acK27me1K36me2		0.000132003	0		0	0	0		0	0	0			6.60016e-05	0	0
K9me2K14acK18acK23acK27me3		0.00135375	0		0	0	0		0	0	0			0.000676875	0	0
K9me2K14acK18acK23acR26me1K27me2		0.000160972	0		0	0	0		0	0	0			8.04862e-05	0	0
R8me2K14acK18acK23acK27me3		2.05522e-05	0		0	0	0		0	0	0			1.02761e-05	0	0
K4me1K9me1K14me1K18acK23acK27me1K36me3		0.000430244	0		0	0	0		0	0	0			0.000215122	0	0
K4me1K9me1K14me1K18acK23acK27me2K36me3		0.000265679	0		0	0	0		0	0	0			0.000132839	0	0
K9me2K14acK18acK23acK27me2K36me2		0.00135162	0.00186359		0	0	0		0	0	0			0.0016076	0	0
R8me2K14acK18acK23acK27me2K36me2		1.9517e-05	0		0	0	0		0	0	0			9.75852e-06	0	0
K4me1K9me1K14acK18acK23acK27me2K36me2		0.000378533	0.000513492		0	0	0		0	0	0			0.000446013	0	0
R8me1K9me1K14acK18acK23acK27me1K36me3		5.48738e-05	0		0	0	0		0	0	0			2.74369e-05	0	0
K9me2K14acK18acK23acK27me1K36me3		0.000139107	0		0	0	0		0	0	0			6.95533e-05	0	0
K4me1K9me1K14acR17me1K18acK23acK27me2K36me2		7.8281e-05	0		0	0	0		0	0	0			3.91405e-05	0	0
K9me2K14acR17me1K18acK23acK27me2K36me2		0.000149361	0		0	0	0		0	0	0			7.46806e-05	0	0
R8me1K9me2K14acK18acK23acK27me2K36me2		0.000109727	0		0	0	0		0	0	0			5.48635e-05	0	0
K4me1K9me2K14acK18acK23acK27me2K36me2		0.000458678	0		0	0	0		0	0	0			0.000229339	0	0
R2me1		0.000370792	0.000818074		0	0.000190894	0		0.000182603	0.000932837	0			0.000594433	6.36313e-05	0.000371814
K4ac		0	5.70275e-05		0.000101294	2.32161e-05	4.26395e-05		0.000133981	7.90275e-05	9.28909e-06			2.85137e-05	5.57165e-05	7.40991e-05
K27me2K36me1		0	0.000665033		0	0	0		0	0	0			0.000332517	0	0
R26me1K27me1K36me1		0	0.000283873		0	0	0		0	0	0			0.000141936	0	0
K23me1K27me2		0	0.000543874		0	0	0		0	0	0			0.000271937	0	0
K23me2K27me1		0	0.000697295		0	0	0		0	0	0			0.000348647	0	0
K18acK27me1		0	1.82831e-05		0	0	0		0	0	0			9.14154e-06	0	0
K9me2R40me2		0	0.00100925		0	0	0		0	0	0			0.000504624	0	0
K9me2R49me2		0	3.12484e-05		0	0	0		0	0	0			1.56242e-05	0	0
K14me2		0	0.000456579		0.00811077	0.00181252	0.000378075		0	0	0			0.000228289	0.00343379	0
K14acR26me2		0	2.52333e-05		0	0	0		0	0	0			1.26166e-05	0	0
K14acK23me2		0	0.000519998		0	0	0		0	0	0			0.000259999	0	0
K14acK23me1K27me1		0	0.000158426		0	0	0		0	0	0			7.92128e-05	0	0
K14acK27me1K36me1		0	0.000368908		0	0	0		0	0	0			0.000184454	0	0
K9me2R26me1K27me1		0	0.000250282		0	0	0		0	0	0			0.000125141	0	0
K14me2K27me3		0	0.00032405		0.00850464	0.0053208	0.00695572		0	0	0			0.000162025	0.00692705	0
K9me2K23me3		0	0.000804061		0	0	0		0	0	0			0.000402031	0	0
R8me1K14acK27me2		0	0.000109614		0	0	0		0	0	0			5.48069e-05	0	0
K14acR17me1R26me1K27me1		0	6.02894e-05		0	0	0		0	0	0			3.01447e-05	0	0
K9me1K23me2K27ac		0	0.000194902		0	0	0		0	0	0			9.74511e-05	0	0
R8me1K9me1K36me2		0	0.00275149		0	0	0		0	0	0			0.00137574	0	0
K14acK23me2K27me1		0	0.000729777		0	0	0		0	0	0			0.000364888	0	0
K14acK18acK27me1		0	0.00112818		0	0	0		0	0	0			0.000564092	0	0
K14acK18acK36me1		0	0.000235964		0	0	0		0	0	0			0.000117982	0	0
K9me2K14acR40me1R42me1		0	0.00146183		0	0	0		0	0	0			0.000730915	0	0
K9me2K14acR49me2		0	0.000992972		0	0	0		0	0	0			0.000496486	0	0
K9acK14me2		0	0.000438801		0	0.00139947	0		0	0	0			0.0002194	0.00046649	0
K9me2K27me3K36me1		0	0.00119439		0	0.00068986	0		0	0	0			0.000597197	0.000229953	0
K4me1R8me2K27me2K36me2		0	0.000178708		0	0	0		0	0	0			8.9354e-05	0	0
K4me1K9me1R17me1K27me2K36me2		0	0.000663726		0	0	0		0	0	0			0.000331863	0	0
K4me1K9me2K27me2K36me1K37me1		0	6.98567e-05		0	0	0		0	0	0			3.49284e-05	0	0
K9me2K14acK23me1		0	0.000421503		0	0.000642021	0.000190138		0	0	0			0.000210751	0.000277386	0
K18acK23acK36me2		0	0.000194222		0	0	0		0	0	0			9.71111e-05	0	0
K14acK18acK36me2		0	0.000157083		0	0	0		0	0	0			7.85413e-05	0	0
K14acK23me3K27me2		0	0.000850174		0	0	0		0	0	0.00132621			0.000425087	0	0.000442071
K14me3K23acK27me2		0	0.000850174		0	0	0		0	0	0			0.000425087	0	0
K14acK23me3K36me2		0	0.000884265		0	0	0		0	0	0			0.000442133	0	0
K14acK18acR26me1K27me1		0	0.000175759		0	0	0		0	0	0			8.78797e-05	0	0
K9me2K23me1R26me2K27me1K36me1		0	0.000254399		0	0	0		0	0	0			0.000127199	0	0
K9me2K14acK36me1		0	0.000553338		0	0	0		0	0	0			0.000276669	0	0
K9me2K18acK36me3		0	0.000551987		0	0	0		0	0	0			0.000275994	0	0
K9me2K14acK23me3		0	0.000161788		0	0	0		0	0	0.000952456			8.08941e-05	0	0.000317485
R8me1K9me1K23acK27ac		0	5.82299e-05		0	0	0		0	0	0			2.9115e-05	0	0
K4me1K9me2R26me2		0	0.00075021		0	0	0		0	0	0			0.000375105	0	0
K9me3R26me1K27me2K36me2		0	0.000568556		0	0	0		0	0	0			0.000284278	0	0
R8me1K9me2K36me3		0	0.000608349		0	0	0		0	0	0			0.000304174	0	0
K14acK18acK23me3		0	5.6149e-05		0	0	0		0	0	0			2.80745e-05	0	0
K9me2K23acR26me2		0	0.000418499		0	0	0		0	0	0			0.000209249	0	0
K9me2K18acK27me1K36me1		0	0.000163425		0	0	0		0	0	0			8.17126e-05	0	0
K9me2K23acR26me1K27ac		0	0.000296031		0	0	0		0	0	0			0.000148016	0	0
K9me2K23acK27acK36me1		0	0.000876908		0	0	0		0	0	0			0.000438454	0	0
K9me2K14acR42me2R49me2		0	0.00343498		0	0	0		0	0	0			0.00171749	0	0
K9me2K23me3K27me1K36me3		0	0.00042323		0	0	0		0	0	0			0.000211615	0	0
K9me2K23acR42me2		0	0.000815346		0	0	0		0	0	0			0.000407673	0	0
K4me1K9me1		0	0.004693		0	0	0		0	0	0			0.0023465	0	0
K9me2K14acK23me1K27me1K36me1		0	0.000151205		0	0.000295507	0		0	0	0			7.56025e-05	9.85022e-05	0
K14acK18acK23acK27me1		0	0.00022905		0	0	0		0	0	0			0.000114525	0	0
K14acR17me2K18acK27me2		0	0.000111544		0	0	0		0	0	0			5.5772e-05	0	0
R8me1K9me1K14acK18ac		0	0.000556626		0	0	0		0	0	0			0.000278313	0	0
K9me2K14acK18ac		0	0.00685468		0	0.00117967	0.0011693		0	0	0			0.00342734	0.000782988	0
K14me2K18acK23acK27me2		0	0.000187949		0	0	0		0	0	0			9.39743e-05	0	0
K9me1K14me1K18acK23acK27me2		0	0.000101017		0	0	0		0	0	0			5.05084e-05	0	0
K9me2K14acK18acK27me1K36me1		0	0.00733722		0	0	0		0	0	0			0.00366861	0	0
K4me1K9me1K14acK18acK27me2		0	0.000133088		0	0	0		0	0	0			6.65441e-05	0	0
K9me2K18acK23ac		0	0.0100412		0	0	0		0	0	0			0.00502061	0	0
R8me1K9me1K18acK23ac		0	0.000429802		0	0	0		0	0	0			0.000214901	0	0
K9me2K14acK18me1K23me2K27me2		0	0.00185597		0	0	0.00044348		0	0	0			0.000927984	0.000147827	0
K9me2K18acK23acK27me1K36me1		0	0.000399933		0	0	0		0	0	0			0.000199966	0	0
K9me2K14acK18acR26me2		0	0.00141165		0	0	0		0	0	0			0.000705826	0	0
K9me3K23acK36me2		0	0.000340335		0	0	0		0	0	0			0.000170167	0	0
K4me1K18me3		0	0.000168773		0	0	0		0	0	0			8.43864e-05	0	0
K9me2K14acK18acK23me1K27me2		0	0.0012912		0	0.000426779	0		0	0	0			0.000645602	0.00014226	0
K9me2K18acK23acK27me3		0	0.00404762		0	0	0		0	0	0			0.00202381	0	0
K9me2K18acK23acK27me1		0	0.009316		0	0	0		0	0	0			0.004658	0	0
K4me1K9me1K14acK18acK27me3		0	0.00235086		0	0	0		0	0	0			0.00117543	0	0
K4me1K9me1K18acK23acK27me3		0	0.000424947		0	0	0		0	0	0			0.000212474	0	0
K9me2K18acK23acR26me1		0	0.00215986		0	0	0		0	0	0			0.00107993	0	0
K9me2K14acK18acK27me1		0	0.000460553		0	0	0		0	0	0			0.000230276	0	0
K14acK18acK27me2K36me3		0	5.66122e-05		0	0	0		0	0	0			2.83061e-05	0	0
K9acK14acK27me2K36me3		0	0.000148724		0	0	0		0	0	0			7.43618e-05	0	0
K4me1K9acK14me3K27me2K36me2		0	0.000222015		0	0	0		0	0	0			0.000111007	0	0
K4me1K9acK14me3K36me2		0	1.74979e-05		0	0	0		0	0	0			8.74896e-06	0	0
K4me1R8me1		0	0.000528348		0	0	0		0	0	0			0.000264174	0	0
K4me1K18ac		0	8.61177e-05		0	0	0		0	0	0			4.30588e-05	0	0
K9me2K14acK18acK23me1K27me1K36me2		0	0.00169497		0	0	0		0	0	0			0.000847484	0	0
K4me1K9me1K14acK18acK27me2K36me1K37me1		0	1.71646e-05		0	0	0		0	0	0			8.58231e-06	0	0
K9me2K14acK23me3K27me1K36me1K37me1		0	4.68865e-05		0	0	0		0	0	0			2.34433e-05	0	0
K9me2K18ac		0	0.00203084		0	0.000858737	0.0023152		0	0	0			0.00101542	0.00105798	0
K9me2K14acK18acK23ac		0	0.000587534		0	0	0		0	0	0			0.000293767	0	0
K9me2K14acK18acK23acK27me2		0	0.00119195		0	0	0		0	0	0			0.000595977	0	0
K4me1K9me1K14me1		0	0.000318996		0	0	0		0	0	0			0.000159498	0	0
K9me3K18acK23acK36me2		0	0.00121493		0	0	0		0	0	0			0.000607463	0	0
K9me3K14acK18acK36me2		0	0.000653057		0	0	0		0	0	0			0.000326528	0	0
K9me3K14me3K23acK27me2K36me2		0	0.000230931		0	0	0		0	0	0			0.000115465	0	0
K4me1K9me2K18ac		0	0.00140044		0	0	0		0	0	0			0.000700219	0	0
K4me1K9me1K14me1K18acK23acK27me2K36me2		0	0.000235541		0	0	0		0	0	0			0.00011777	0	0
K4me1K9me2K14acK23me2K27me2K36me1K37me1		0	0.000484348		0	0	0		0	0	0			0.000242174	0	0
K4me1		0	0.000193256		0	2.54828e-05	0.000132813		0.000370853	0	0			9.66278e-05	5.27654e-05	0.000123618
K4acR8me1		0	0.00035747		0	0	0		0	0	0			0.000178735	0	0
K9me2K14acR17me1K18acK23acK27ac		0	0.000167402		0	0	0		0	0	0			8.37011e-05	0	0
R8me1K9me1K14acR17me1K18acK23acK27me1K36me2		0	0.000161989		0	0	0		0	0	0			8.09947e-05	0	0
K9me2K14acK18acK23acK27me2R49me2		0	0.000219882		0	0	0		0	0	0			0.000109941	0	0
K9me2K14acK18acK23acR26me1K27me2R40me1		0	0.000201023		0	0	0		0	0	0			0.000100512	0	0
K4me3K9acK14ac		0	7.45752e-05		0	0	0		0	0	0			3.72876e-05	0	0
K27me3:3		0	0		0.0102046	0.00830426	0.00817772		0.000795794	0.00109122	0.00112286			0	0.00889552	0.00100329
K23me1:1K27me3:3		0	0		0.000381017	0.00188855	0.00292698		0.00543898	0.00517596	0.00435113			0	0.00173218	0.00498869
K9me2:2K23me3:3K27me1:1		0	0		0.00209767	0.00153872	0.000900171		0.00197716	0.00249012	0.00283895			0	0.00151219	0.00243541
K9me2:2K23me1:1K27me3:3		0	0		0.00269529	0.00151178	0.00150072		0.00968753	0.01385	0.0118837			0	0.0019026	0.0118071
K9me3:3		0	0		1.55161e-06	3.26103e-05	0.000156018		0.00257652	0.000138969	3.74582e-05			0	6.33933e-05	0.000917648
K9me2:2K27me3:3		0	0		0.00827746	0.00731712	0.00150559		0.0454033	0.0406607	0.0643755			0	0.00570006	0.0501465
K9me2:2K36me3:3		0	0		0.00115546	0.000231578	0.00216748		0.0142776	0.00973747	0.0159683			0	0.00118484	0.0133278
K9me1:1R17me1:1K27me3:3		0	0		0.000317713	0.00404052	0		0.00114622	0.000485847	0.000570776			0	0.00145274	0.000734281
K14me2:2K27me3:3		0	0		0.000824625	0.000737755	0.00120117		0.000541676	0.00149984	0.00121316			0	0.000921183	0.00108489
K14me1:1K23me2K27me3:3		0	0		0.000423139	0	0		0	0	0			0	0.000141046	0
K14me3:3R17me2K27me2:2		0	0		0.00197816	0.000492832	0.00270733		0.00117954	0.000311238	0.00111686			0	0.00172611	0.000869213
K9me2K14me3:3K27me2:2		0	0		0.00210285	0.00205065	0.00415734		0.00492515	0.000204972	0.0005346			0	0.00277028	0.00188824
K9me2:2K23me2K27me3:3		0	0		0.00109206	0	0		0.000726839	0.000761968	0.000698065			0	0.00036402	0.000728957
K9me3:3R17me2K27me2:2		0	0		0.0005245	0	0.000570402		0	0	0			0	0.000364967	0
K9me3K27me3:3K36me2		0	0		0.000432075	0	0		0	0	0			0	0.000144025	0
K9me2:2K14acK36me3:3		0	0		0.00246975	0.000490607	0.00185089		0.00508289	0.00390519	0.00811544			0	0.00160375	0.00570117
K9me2:2K14me3K27me3:3		0	0		0.000589691	0	0		0.0013947	0.000468381	0			0	0.000196564	0.000621028
K9me2:2K14acK27me3:3		0	0		0.00237536	0.00504123	0.00591145		0.0362477	0.0247396	0.0277304			0	0.00444268	0.0295726
K9acK14me2:2K27me3:3		0	0		0.000298446	0	0.0007586		0	0	0			0	0.000352349	0
K18me3:3		0	0		4.97033e-05	0.00165285	8.06909e-06		0	0	2.89672e-06			0	0.000570208	9.65573e-07
K9me3:3R26me1:1		0	0		0.000252932	0	0		7.94991e-06	0.00505815	0.000203573			0	8.43105e-05	0.00175656
K9acK14me3:3K27me2K36me2		0	0		0.00045257	0	0		0	0	0.00033034			0	0.000150857	0.000110113
K9me3:3K14acK27me2K36me2		0	0		0.000203413	0	0		0	0.00114662	0.000942537			0	6.78043e-05	0.000696387
K9me3:3K14me3K27me2K36me2		0	0		0.000605455	0	0		0	0	0			0	0.000201818	0
K9acK14me3K23me3:2K27me3:3		0	0		0.000810505	0	0		0	0	0			0	0.000270168	0
K9me2:2K14me3K18me3:3		0	0		0.00266366	0	0		0	0	0			0	0.000887886	0
K9me2:2K14acK18acK27me3:3		0	0		0.00296318	0.000577015	0.00126622		0	0	0.00333623			0	0.00160214	0.00111208
K9me2:2K18acK23acK27me3:3		0	0		0.000392836	0	0		0	0	0			0	0.000130945	0
K14me3K18me3:3		0	0		0.000144489	0	0		0	0	0			0	4.8163e-05	0
K14me3:3		0	0		9.85931e-06	0.00126106	0.000116979		8.05388e-06	0	0.000215556			0	0.000462634	7.45366e-05
K14me1:1K23me3:3R26me1:1		0	0		0.000522467	0	0		0	0	0			0	0.000174156	0
R17me1:1K27me3:3		0	0		0.00107798	0.0014152	0.00106325		0.00375251	0.00241171	0.00373213			0	0.00118548	0.00329878
K18me1:1K27me3:3		0	0		0.00318455	0.00105258	0.000971331		0.00360968	0.00275124	0.00127427			0	0.00173616	0.00254506
R8me1:1K9me1:1R17me1:1K27me3:3		0	0		0.000863009	0.00294778	0		0	0.00232865	0			0	0.00127026	0.000776215
K9me1:1K14me1:1K18me1:1K23me3:3		0	0		0.000891667	0.000545599	0		0.000848115	0.00215598	0			0	0.000479089	0.00100136
R17me1:1K18me1:1K23me3:3K27me1:1		0	0		0.00121242	0	0		0	0	0.000833835			0	0.00040414	0.000277945
R26me1:1K27me3:3		0	0		0.000873849	0.00156707	0.00195935		0.000504404	0.00228748	0.000545593			0	0.00146675	0.00111249
K23me3:3K27me3:3		0	0		0.000949946	0	0		0.000514418	0.000322728	0.000377522			0	0.000316649	0.000404889
K9me1:1K14me1:1K18me1:1K27me3:3		0	0		0.00118571	0.00246481	0		0.00174465	0.000606025	0.00216019			0	0.00121684	0.00150362
R17me1:1K18me1:1K23me1:1K27me3:3		0	0		0.000809508	0	0		0.000759411	0	0.00241113			0	0.000269836	0.00105685
K9me1:1K14me1:1K18me3:3R26me1:1		0	0		0.00066369	0	0		0	0	0			0	0.00022123	0
K9me1:1K14me1:1K23me3:3R26me1:1		0	0		0.000492971	0.00266818	0.0026085		0	0	0			0	0.00192322	0
K14acK23me3:3R26me1:1		0	0		0.000534511	0	0.000869564		0.000501066	0.000383111	0			0	0.000468025	0.000294726
K9me1:1K14me1:1K27me3:3		0	0		0.00294174	0.000459894	0		0.00377817	0.00289279	0.00266232			0	0.00113388	0.00311109
K9me1:1K14me1:1K36me3:3		0	0		0.000951767	0.00135929	0.00216748		0.00309328	0.0015932	0.000956282			0	0.00149284	0.00188092
K14me1:1K18me1:1K27me3:3		0	0		0.00191393	0.00182225	0		0.00152219	0.00134424	0.000290241			0	0.0012454	0.00105222
K14me1:1K18me1:1K36me3:3		0	0		0.000515276	0.00127251	0		0.000678382	0.00202382	0.00205049			0	0.00059593	0.00158423
K23acK27me3:3		0	0		0.000614689	0.00114616	0.00115678		0.00130538	0.000357736	0			0	0.000972542	0.000554371
K9me2K14me3:3R26me2		0	0		0.00161203	0	0		0	0	0			0	0.000537344	0
K9me2R17me1:1R26me1:1K27me3:3		0	0		0.000747074	0	0		0	0	0			0	0.000249025	0
R17me1:1R26me1:1K27me3:3		0	0		0.000465959	0	0		0	0	0			0	0.00015532	0
K9me3:3K14me2K27me1:1K36me1:1		0	0		0.00185493	0	0		0	0	0			0	0.00061831	0
K14me3:3R17me2K27me1:1K36me1:1		0	0		0.00116788	0.000492832	0		0	0	0			0	0.000553571	0
K9me3:3R17me2K27me1:1K36me1:1		0	0		0.0005245	0	0		0	0	0			0	0.000174833	0
K9me1:1K14me1:1K27acK36me3:3		0	0		0.000216388	0	0		0	0	0			0	7.21294e-05	0
K9me1:1K14acK18me1:1K36me3:3		0	0		0.000976607	0	0.000389938		0.00289709	0.00253158	0.00227903			0	0.000455515	0.00256923
K9me1:1K14acK18me1:1K27me3:3		0	0		0.000515825	0.0057651	0.00267888		0.019748	0.00730794	0.00826123			0	0.0029866	0.0117724
K9acK14me1:1K18me1:1K27me3:3		0	0		0.0018435	0.00102415	7.13693e-05		0.000444517	0.00413186	0.00394663			0	0.000979674	0.002841
K23me3:3		0	0		4.38413e-05	7.64372e-06	0.000137586		5.81263e-06	0	0.00109545			0	6.30236e-05	0.000367089
K9me3:3K27me3		0	0		5.22261e-05	0.000118975	0		0	0	0.000138015			0	5.70669e-05	4.6005e-05
K9me1:1K14me1:1K18acK23acK27me3:3		0	0		0.00190958	0	0		0	0	0			0	0.000636528	0
K14acR17me1:1K18acK23acK27me3:3		0	0		0.00105906	0	0		0	0	0.000552299			0	0.00035302	0.0001841
K9me1:1K14acK18acK23acK27me3:3		0	0		0.000460917	0.000290186	0		0	0	0			0	0.000250368	0
K27me1:1		0	0		0.000124246	0.000167825	0.000339685		0.00018378	0.000428624	0.000143483			0	0.000210585	0.000251962
K36me1:1		0	0		1.03253e-05	6.46945e-06	0		1.20602e-05	5.33188e-06	1.30881e-05			0	5.59827e-06	1.01601e-05
K27me2:2		0	0		0.0255182	0.020594	0.0169194		0.00984767	0.0102511	0.00536476			0	0.0210105	0.00848785
K27me1:1K36me1:1		0	0		0.000191411	0.000184846	6.53567e-05		9.6432e-05	0	2.2424e-05			0	0.000147205	3.96186e-05
K36me2:2		0	0		0.000647348	0.000430423	0.000479322		0.000121228	7.54675e-05	0			0	0.000519031	6.5565e-05
K9me3:2		0	0		8.07199e-06	0	0.000145545		0	0	0			0	5.12058e-05	0
R26me1:1K27me2:2		0	0		0.0130408	0.00967142	0.00697787		0.000642229	0.000682703	0.0001962			0	0.00989669	0.000507044
K27me2:2K36me1:1		0	0		0.000556046	0.000688386	0.000641106		0.000324067	9.17003e-06	0			0	0.000628513	0.000111079
K27me1:1K36me2:2		0	0		0.000568608	0.000712921	0.00160482		0	0	0			0	0.000962117	0
K9me1:1K27me2:2		0	0		0.00240021	0.00179361	0.000221574		0	8.1432e-05	0			0	0.0014718	2.7144e-05
K14me1:1K27me2:2		0	0		0.00197823	0.00118773	0.000536812		0	0.000173074	0			0	0.00123426	5.76912e-05
K18me1:1K23me1:1K27me1:1		0	0		0.000319312	0	0		0	0	0			0	0.000106437	0
K23me1:1K27me2:2		0	0		0.00146956	0.00205114	0.00290044		0.000216791	0	0			0	0.00214038	7.22635e-05
K27me2K36me2		0	0		0.00175332	0.00125387	0		0	0	0			0	0.0010024	0
K18me1:1K27me2:2		0	0		0.0031481	0.00181515	0.00259949		0	0	0			0	0.00252091	0
R17me1:1K27me2:2		0	0		0.000933762	0.00269297	0.00259624		0	0	0			0	0.00207433	0
R26me1:1K27me1:1		0	0		0.000488839	3.44298e-05	8.67109e-05		0	0	0			0	0.000203327	0
K9me1:1K23me2:2		0	0		0.000381443	0	0		0	0	0			0	0.000127148	0
R26me1:1		0	0		0.000531652	0.000256225	0.000336109		1.29759e-06	0	0			0	0.000374662	4.32531e-07
K23me2R26me1K27me1		0	0		0.00100702	0.000509354	0		0	0	0			0	0.000505457	0
R17me1:1R26me1:1K27me1:1		0	0		0.000467018	0	0.00015684		0	0	0			0	0.000207953	0
K9me1:1K23me2K27me3:1		0	0		0.000803598	0	0		0	0	0			0	0.000267866	0
K23me1K27me3		0	0		0.000242348	0	0		0	0	0			0	8.07827e-05	0
K27me1K36me3		0	0		0.00016786	0.00110049	0.000818491		0	0	0			0	0.000695615	0
R42me2		0	0		8.03929e-06	0	0		0	0	0			0	2.67976e-06	0
K14me2R26me1K27me1		0	0		0.000372238	0	0		0	0	0			0	0.000124079	0
K14me2R26me1K27me3:2		0	0		0.000597737	0	0		0	0	0			0	0.000199246	0
R26me1:1K27ac		0	0		0.000184977	0	0		0	0	0			0	6.16591e-05	0
K23me3K27me1:1		0	0		0.000508633	0.000540292	0		0	0	0			0	0.000349642	0
K14acK27me1:1		0	0		0.000875417	0.000778868	0		0	0	0			0	0.000551428	0
R17me1		0	0		0.00212362	5.73409e-05	4.7384e-05		0	0.0016037	2.89672e-06			0	0.000742781	0.000535534
K9me2K14me1		0	0		0.00150947	0.000182255	0.000444898		0	0.000926349	0			0	0.000712208	0.000308783
K9me3		0	0		0.00407359	0.00433689	0.002156		0	0.000284263	6.1862e-05			0	0.00352216	0.000115375
R8me2K27me3		0	0		6.98744e-05	0	0		0	0	0			0	2.32915e-05	0
K9me3K27me2		0	0		0.00296113	0.00310747	0.00232606		0	0	0			0	0.00279822	0
K23me2K27me3		0	0		0.000980549	0	0.000920675		0.000133418	0.000835941	9.60626e-05			0	0.000633741	0.00035514
K23me2:2K27me2:2		0	0		0.00151328	0	0.00323615		0.00132171	0.000591221	0.000658156			0	0.00158314	0.000857029
R26me2:2K27me1:1		0	0		0.000230511	0.000941075	0.000621451		0	0	0			0	0.000597679	0
K9me2:2K27me1:1K36me1:1		0	0		0.0452896	0.0409913	0.0324305		0.0883532	0.0843811	0.0590503			0	0.0395705	0.0772615
K9me1:1K14me1:1K27me2:2		0	0		0.0133819	0.0258848	0.0143534		0.0326465	0.0294764	0.0226348			0	0.0178734	0.0282525
R8me1:1		0	0		0.00931951	0.00289975	0.0042677		0.00861015	0.0130214	0.00686282			0	0.00549565	0.00949811
K14me1R17me1K27me3		0	0		0.00126219	0.0023888	0.0013152		0	0	0			0	0.0016554	0
K9me2:2R26me1:1		0	0		0.0866572	0.0585307	0.0806619		0.0978476	0.0897316	0.0963469			0	0.0752832	0.094642
R17me1:1K18me1:1K27me2:2		0	0		0.00199684	0.0011379	0.00229434		0.0049266	0.00233844	0.00496788			0	0.00180969	0.00407764
K14me1:1K18me1:1K27me2:2		0	0		0.000757621	0.0010193	0.00151283		0.0055876	0.00436268	0.00275929			0	0.00109658	0.00423652
K14me2K27ac		0	0		0.00215342	0.000523707	0.00131873		0	0	0			0	0.00133195	0
K9me1:1R17me1:1K27me2:2		0	0		0.00261725	0.000219425	0.000735957		0.00623354	0.00345428	0.00341739			0	0.00119088	0.0043684
R17me2:2K27me2:2		0	0		0.00390045	0.00422249	0.00603839		0.0088871	0.00497452	0.00416623			0	0.00472044	0.00600928
R8me1:1K9me1:1K27me2:2		0	0		0.0268152	0.0237379	0.0115895		0.0174819	0.0290851	0.012134			0	0.0207142	0.019567
R17me1:1K23me1:1K27me2:2		0	0		0.00241587	0	0.000617263		0	0.000210643	0.000481773			0	0.00101104	0.000230805
K9me2R26me1K36me1K37me1		0	0		0.00142941	0	0		0	0	0			0	0.000476471	0
K9me1K14me1K27ac		0	0		0.00110557	0	0.000416107		0	0	0			0	0.000507225	0
R17me2K18me1K27me2		0	0		0.00106238	0.00116943	0		0	0	0			0	0.000743937	0
K14me1:1R17me1:1K27me2:2		0	0		0.00266886	0.00534104	0.00578479		0.0040986	0.00692807	0.00263134			0	0.00459823	0.00455267
K9me2:2K18me1:1K23me1:1		0	0		0.00103895	0.000638933	0		0.00020606	0.000545881	0.000131641			0	0.000559294	0.000294527
K9me2:2K18me1:1K23me1:1R26me2:2		0	0		0.00236441	0.0034075	0.00206988		0.00880773	0.00786682	0.00459038			0	0.00261393	0.00708831
K9me2:2K36me1:1K37me1:1		0	0		0.000359414	0	6.76319e-05		0.000607842	0.00224059	0.000392465			0	0.000142349	0.0010803
K9me2:2R40me2:2		0	0		0.000737503	0	0		0.00125862	0.000149506	0.000336855			0	0.000245834	0.000581659
K9me2:2R26me1:1K27me1:1		0	0		0.0028329	0.00433927	0.00227806		8.92434e-05	0.00081699	0.00091515			0	0.00315008	0.000607128
K9me2:2R42me2:2		0	0		0.000807311	0	0		0	0.00039534	0.00110975			0	0.000269104	0.000501697
K9me2:2K27me1:1		0	0		0.0009701	0	0		0.00297134	0.00342493	0.000184456			0	0.000323367	0.00219358
K9me2K27me3:1		0	0		0.0151812	0.0172647	0.017063		0.00197704	0.000688882	0.000977679			0	0.016503	0.00121453
K9me2K14me1:1R26me2		0	0		0.00102522	0	0		0	0	0			0	0.000341741	0
K9me2K18me1:1R26me2		0	0		0.000980384	0	0.00228148		0	0	0			0	0.00108729	0
K27acK36me2:1		0	0		7.33048e-05	0	0		0	0	0			0	2.44349e-05	0
K27me3K36me2:1		0	0		7.33048e-05	0	0		0	0	0			0	2.44349e-05	0
K18me2K27me3:1		0	0		0.0014187	0	0		0	0	0			0	0.000472899	0
K9me3:1K27me2		0	0		0.000779671	0.00109338	0.000929568		0	0	0.00136196			0	0.000934206	0.000453988
K9me3:1		0	0		0.00187965	1.62162e-05	1.15436e-05		0	0	1.43473e-05			0	0.000635804	4.78245e-06
K9me2:1K27me3		0	0		0.000841046	0.000873461	0.000960593		0	0	0			0	0.0008917	0
K9me2R26me1K27me2:1		0	0		0.000235134	0.000100894	0.000629521		0	0	0			0	0.00032185	0
K14me2:1K27me3		0	0		0.000276246	0.00111353	0		0	0	0			0	0.000463259	0
K9me1:1K14me1K27me3		0	0		0.000935246	0	0		0	0	0			0	0.000311749	0
K14me2K27me3:1		0	0		0.0123691	0.00646616	0.00617516		0.0028427	0.00165141	0.00248493			0	0.00833682	0.00232635
K23me2:2K27me1:1K36me1:1		0	0		0.000296691	0	0		0	0	0			0	9.88969e-05	0
K9me2K27me1:1		0	0		0.00037067	0	0		0	0	0			0	0.000123557	0
K9me1K14me1K27me3:1		0	0		0.00229379	0.000251538	0.000547513		0	0	0			0	0.00103095	0
R17me1:1K18me1:1K36me2:2		0	0		0.000324412	0	0		0.000308351	0	0			0	0.000108137	0.000102784
K9me1:1K14me1:1K23me2:2R26me2:2		0	0		0.000583042	0	0		0	0	0			0	0.000194347	0
K14me1R17me1:1K27me3		0	0		0.000467489	0	0.000264333		0	0	0			0	0.000243941	0
K9me1:1R17me1K27me3		0	0		0.000451594	0.000299549	0.000468406		0.000815305	0.00131176	0			0	0.000406516	0.000709021
R17me2:1K18me1K27me2		0	0		0.000728983	0	0		0	0	0			0	0.000242994	0
R17me2:1		0	0		0.00130707	0	0.0012165		0.00118326	0.000961455	0.0011344			0	0.00084119	0.00109304
K23me2K27me3:1		0	0		0.000367372	0.00194109	0.000489637		0.0010774	0	0.00213617			0	0.000932698	0.00107119
K23me1:1R26me1		0	0		0.000671088	0	0		0	0	0			0	0.000223696	0
K9me2:2K27ac		0	0		0.00100079	0.000109909	0.000187905		0.0045213	0.00587434	6.47418e-05			0	0.000432867	0.00348679
K9me2:2K27me3		0	0		0.000545773	0.000126737	0.00023102		0.00336075	0.00283893	0.000292663			0	0.000301177	0.00216411
K23acK27me2:2		0	0		0.00442792	0.00231624	0.0027331		0.000569282	0.000541192	0.000439684			0	0.00315909	0.000516719
K14acK36me2:2		0	0		0.000325167	9.7984e-05	0.000262215		0.000122972	0.000409382	3.03887e-05			0	0.000228455	0.000187581
K14acK27me2:2		0	0		0.00900724	0.0099242	0.0101824		0.00384725	0.00374253	0.00214941			0	0.00970462	0.0032464
K18acK27me2:2		0	0		0.00025607	0.000542107	0.000212563		0	3.15688e-05	3.29306e-05			0	0.000336913	2.14998e-05
K23me3K27me2:2		0	0		0.000330985	0.000238747	0		0	0	0			0	0.000189911	0
K23acR26me1:1K27me1:1		0	0		4.80823e-05	6.22778e-05	0.000602868		0	0	1.68099e-05			0	0.000237743	5.60329e-06
K23acK36me2:2		0	0		5.59548e-05	0	0		7.10749e-05	0	0			0	1.86516e-05	2.36916e-05
K14acK18me2:2		0	0		3.86192e-05	0	0		0	0	0			0	1.28731e-05	0
K14acR26me1:1K27me1:1		0	0		0.000374937	0.000225068	0.000440221		2.50123e-05	9.07362e-05	0.000103141			0	0.000346742	7.29633e-05
K14acK23me1:1K27me1:1		0	0		9.93585e-05	0	4.82148e-05		0	0	0			0	4.91911e-05	0
K14acK27me1:1K36me1:1		0	0		0.000163896	7.87323e-05	0		8.98774e-05	0	6.04438e-05			0	8.08762e-05	5.0107e-05
R2me2		0	0		0.000443168	0	0.000168828		0.00042203	0	0			0	0.000203999	0.000140677
K14me3:1K27me2:2		0	0		0.000295729	0.000397088	0		0	0	0.000282821			0	0.000230939	9.42735e-05
K14me2R17me1:1K27me2:2		0	0		0.000165438	0.000136973	0		0	0	0			0	0.000100804	0
K27me2:1		0	0		1.62368e-06	0	3.18116e-05		2.09975e-06	0	3.41207e-05			0	1.11451e-05	1.20735e-05
R40me1		0	0		7.10403e-06	0	8.38176e-06		0	0	3.03871e-06			0	5.16193e-06	1.0129e-06
K9me3K36me1		0	0		0.00292583	0	0		0	0	0			0	0.000975277	0
K9me3R17me2K36me1:1		0	0		0.00111444	0	0		0	0	0			0	0.000371481	0
K9me3R17me2		0	0		0.00159477	0	0		0	0	0.00144182			0	0.000531591	0.000480607
K9me2R26me1K27me3		0	0		0.000389149	0.00100368	0		0	0	0			0	0.000464277	0
K9me2:2K37me3:2		0	0		3.25734e-05	0	0		0	0.000196479	0			0	1.08578e-05	6.54931e-05
K14me2R17me1:1K23ac		0	0		0.000177772	0	0		0	0	0			0	5.92573e-05	0
K9me1K14me1:1K27me2K36me2		0	0		0.00128648	0	0		0	0	0			0	0.000428828	0
R8me1K9me1K14me1K36me2		0	0		0.00136612	0	0		0	0	0			0	0.000455374	0
K9me3:1R26me1		0	0		0.000760173	0	0		0	0	0			0	0.000253391	0
K9me2K27me3K36me1:1		0	0		0.00605862	0.00496616	0.0092438		0	0	0			0	0.00675619	0
K9me3R42me1R49me2:1		0	0		0.00121009	0.00123178	0		0	0	0			0	0.000813956	0
K9me2R42me2R49me2:1		0	0		0.00110643	0	0		0	0	0			0	0.000368809	0
K14me1:1R17me1K27me2K36me2		0	0		0.00118573	0	0		0	0	0			0	0.000395243	0
K9me3R26me1:1		0	0		0.00445184	0.0018219	0		0	0	0			0	0.00209125	0
K14me2:1K27me2K36me2		0	0		0.00159269	0.00330105	0.00137264		0	0	0			0	0.00208879	0
K9me3K36me3:1		0	0		0.00572956	0.0111898	0.00534262		0	0	0			0	0.00742067	0
K14me1K18me1		0	0		0.00159469	0.00102421	0.00283886		0	0	0			0	0.00181925	0
K14me2K27me3K36me1:1		0	0		0.00275661	0.00338171	0.00303224		0	0	0			0	0.00305685	0
K14me3R40me1		0	0		0.00112017	0	0		0	0	0			0	0.00037339	0
K9me2:1K27me2K36me2		0	0		0.0010996	0.00192441	0.00202128		0	0	0			0	0.00168176	0
K9me3:1K27me1		0	0		0.00123751	0	0.0012982		0	0	0			0	0.000845235	0
R17me2K37me2		0	0		0.000972401	0	0		0	0	0			0	0.000324134	0
K9me3K36me1:1		0	0		0.00106473	0.00456209	0.00547416		0	0.00185036	0.00106997			0	0.00370032	0.000973445
K14me3R40me1R42me1R49me1:1		0	0		0.00141135	0	0		0	0	0			0	0.000470449	0
K9me2R26me2:1		0	0		0.00144378	0.00113463	0.00350198		0	0	0			0	0.0020268	0
K14me2:1K27me1K36me3		0	0		0.000153655	0	0		0	0	0			0	5.12184e-05	0
K14me3:1K27me1		0	0		0.0030379	0	0		0	0	0			0	0.00101263	0
K9me3K27me3:1		0	0		0.000902397	0.00208353	0		0.00181908	0	0			0	0.000995311	0.000606359
K9me1K14me1K23me2:1K36me2		0	0		0.00162331	0	0		0	0	0			0	0.000541103	0
K9me2:1K18me1K23me1K36me2		0	0		0.00100909	0	0		0	0	0			0	0.000336364	0
K14me2R17me1K36me1:1		0	0		0.000656612	0	0		0	0	0			0	0.000218871	0
K14me2K27acK36me1:1		0	0		0.00157125	0.00139364	0		0	0	0			0	0.000988297	0
K18me2:2		0	0		0.00121723	0.00151697	0.000227733		7.16698e-06	0.00119947	0.00210321			0	0.000987311	0.00110328
K9me3K36me3:2		0	0		0.00244602	0	0		0.000946587	0	0			0	0.00081534	0.000315529
R17me2:2		0	0		0.0026466	0.00749013	0.00291728		0.00189428	0.00584075	0.0119012			0	0.00435134	0.00654542
K9me2:2K27me1:1K36me1:1K37me1:1		0	0		0.00301839	0.000366028	0.000603942		0.00717332	0.00421987	0.0106142			0	0.00132945	0.0073358
K14me1K27me2:1K36me2		0	0		0.00131317	0	0		0	0	0			0	0.000437724	0
K14me1R17me2K18me1K36me2:2		0	0		0.001237	0	0		0	0	0			0	0.000412332	0
K9me2:2K23me1:1		0	0		0.000902804	0.00151633	0		0.00147547	0.00213298	0.0075713			0	0.000806379	0.00372658
K9me2:2R26me1:1K27me1:1K36me1:1		0	0		0.000597357	0.00108981	0.00156354		0.00277515	0.00166808	0.00395103			0	0.00108357	0.00279809
R17me1:1		0	0		0.00224593	0.00250736	0.00268581		0	0	0.00132033			0	0.0024797	0.000440109
K9me2:2K23acK27me1		0	0		0.00114629	0	0		0.00113699	0.00140376	0			0	0.000382097	0.000846917
K14acR17me1:1K27me2:1		0	0		0.0010908	0	0		0	0	0			0	0.0003636	0
K9me3K18me1K36me2:2		0	0		0.00137991	0	0.00259816		0	0	0			0	0.00132602	0
K9me1:1K23acK27me2:2		0	0		0.00125951	0.0011461	0.00084984		0.000976889	0.000195103	0			0	0.00108515	0.000390664
R17me1:1K23acK27me2:2		0	0		0.000876474	0.000214685	0		0	0	0			0	0.00036372	0
K14me1:1K23acK27me2:2		0	0		0.000553027	0	0		0.00023089	0	0			0	0.000184342	7.69634e-05
K9me1:1K14acK27me2:2		0	0		0.00903345	0.0127925	0.00701484		0	0.000219246	0			0	0.00961358	7.30821e-05
K27me3:1		0	0		1.78779e-05	0.00129745	1.24741e-05		0.000281821	1.25267e-05	0.00115509			0	0.0004426	0.000483146
R17me2K23acK27me2		0	0		0.000386566	0	0		0	0	0			0	0.000128855	0
K23me3R26me2K27me2		0	0		0.000433678	0.000707195	0.000301711		0	0	0			0	0.000480861	0
K23acR26me1:1K27me2:2		0	0		0.00065814	0.000356232	0.000842896		0.000518547	0.000446984	0			0	0.00061909	0.000321844
K23me2R26me2		0	0		0.00092087	0	0		0	0	0			0	0.000306957	0
K14acK18me1:1K27me2:2		0	0		0.00092466	0.000267635	0.000582899		0	0	0			0	0.000591731	0
K9me1:1K14me3K27me2:2		0	0		0.000971425	0.000439151	0		0	0	0			0	0.000470192	0
K14acR17me1:1K27me2:2		0	0		0.00279299	0.000807822	0.00228767		0	0.00014452	0			0	0.00196283	4.81735e-05
K14acR17me1:1K36me2:2		0	0		0.000103376	0	0		0	0	0			0	3.44588e-05	0
K9me1:1K14acK36me2:2		0	0		0.000243041	7.53852e-05	0.00022867		0	0	0			0	0.000182365	0
K14me3R17me2K27me2		0	0		0.00117948	0.000614236	0		0	0	0			0	0.000597905	0
K23acR26me2K27me2		0	0		0.00107057	0	0		0	0	0			0	0.000356858	0
K14me1R17me1K23me2R26me1K27me2		0	0		0.0007323	0	0		0	0	0			0	0.0002441	0
K14me1R17me1K18me1K23me1K27me3		0	0		0.000193741	0	0		0	0	0			0	6.45803e-05	0
K14me1:1K23me3:1K27me2:2		0	0		0.000860538	0	0		0	0	0			0	0.000286846	0
K14acR17me2K27me2		0	0		0.0019791	0	0		0	0	0			0	0.000659701	0
K9me1:1K14me3:1K27me2:2		0	0		0.000809608	0.000854692	0.00161719		0	0	0			0	0.00109383	0
R8me1:1K14me3:1K27me2:2		0	0		0.000232555	0	0		0	0	0			0	7.75184e-05	0
K18acR26me2K27me2		0	0		0.000890306	0	0		0	0	0			0	0.000296769	0
K9me2K14me3		0	0		0.00218969	0.000593307	0.00101948		0	0	0			0	0.00126749	0
K9me3R17me2K27me2		0	0		0.000278806	0	0		0	0	0			0	9.29354e-05	0
K9me2K14me1K36me3		0	0		0.000614974	0	0		0	0	0			0	0.000204991	0
K14acK27me3K36me1:1		0	0		0.000237098	0.000204427	0		0	0	0			0	0.000147175	0
K14acK18acK27me1:1		0	0		0.0002219	0	0		0	0	0			0	7.39667e-05	0
K9me1:1		0	0		7.96181e-05	0.000101623	0		0	0.00261487	0.00229651			0	6.04137e-05	0.00163713
K37me3		0	0		4.35633e-05	3.13012e-05	0		0	1.29531e-05	0			0	2.49548e-05	4.3177e-06
K27me3:2		0	0		7.71463e-07	0	3.53462e-06		5.51663e-06	1.33076e-06	5.91728e-06			0	1.43536e-06	4.25489e-06
K9me2R17me1K36me2:1		0	0		0.000254784	0	0		0	0	0			0	8.49281e-05	0
K9me2K18me1K36me2:1		0	0		0.00213727	0	0.00329571		0	0	0			0	0.00181099	0
K9me2K14me1R17me1:1		0	0		0.00131871	0	0		0	0	0			0	0.000439569	0
K9me3R42me2R49me2:1		0	0		0.00138128	0.00147046	0		0	0	0			0	0.000950582	0
K9me3R40me1		0	0		0.000937675	0	0		0	0.00185918	0			0	0.000312558	0.000619726
R17me2K23me1:1K27me2		0	0		0.00123948	0	0		0	0	0			0	0.000413161	0
K9me3K23me1		0	0		0.00232997	0.00127631	0.000863656		0.00087491	0	0			0	0.00148998	0.000291637
K9me3:1K36me2		0	0		0.00411939	0.00239075	0.00663718		0	0	0			0	0.00438244	0
K9me3K27me2K36me2:1		0	0		0.00152092	0.00426484	0.0024834		0	0	0			0	0.00275639	0
K9me3K36me2:1		0	0		0.00250784	0.00884508	0.00655169		0.00110089	0	0			0	0.0059682	0.000366962
K9me3:1K14me1		0	0		0.00156317	0	0		0	0	0			0	0.000521058	0
K9me3K23me1:1		0	0		0.00242793	0	0.00423095		0	0	0			0	0.00221963	0
K14me3K36me2:1		0	0		0.00136357	0	0		0	0	0			0	0.000454522	0
K9me3R26me2K36me2:1		0	0		0.000755691	0.00209175	0		0.000696587	0	0			0	0.000949148	0.000232196
K9me3K27me2:1		0	0		0.000597709	0.00712882	0.00326417		0.000864861	0.00325844	0.00139197			0	0.00366357	0.00183842
K14acK27me1:1K36me3		0	0		0.00137585	0	0		0	0	0			0	0.000458616	0
K9me3:1K27me2K36me2		0	0		0.0012357	0	0		0	0	0			0	0.000411898	0
K9me2K27me3K36me2:1		0	0		0.00126612	0.00664836	0		0	0	0			0	0.00263816	0
K9me3K36me2:2		0	0		0.00117768	0	0.00167781		0.00376564	0.0048922	0.00341528			0	0.000951828	0.00402438
K9me3K23me2K36me2:2		0	0		0.000287184	0.000990566	0		0.00213958	0	0.00137957			0	0.000425917	0.00117305
K9me3:2K27me2		0	0		0.0012006	0	0		0	0	0			0	0.000400199	0
K9me3K27me3:1K36me1:1		0	0		0.000362729	0	0.00160151		0.00412405	0	0			0	0.000654747	0.00137468
K9me3R26me2K36me2:2		0	0		0.000296966	0.000357251	0.00179452		0.00309209	0.000831038	0.00283338			0	0.000816247	0.00225217
K14me1R17me1R26me1		0	0		0.00133931	0	0		0.000998861	0	0			0	0.000446437	0.000332954
K9me2:2K27me2K36me3		0	0		0.000240586	0	0.00027437		0.000931028	0.00193936	0.00344662			0	0.000171652	0.00210567
K9me2:2K27me2		0	0		0.000473353	0.000284286	0.000567506		0.00119416	0.00142652	0.00422522			0	0.000441715	0.00228197
K9me2:2K27acK36me2		0	0		7.93176e-05	0.000237221	0		0.00171016	0.0019192	0.000912497			0	0.000105513	0.00151395
K9me2:2K27me3K36me2:1		0	0		0.000113578	0.000428142	0		0.00498507	0.00954394	0.00826148			0	0.000180574	0.00759683
K9me2:2K27acK36me2:1		0	0		0.000113578	0.00038489	0		0.00214703	0.00149084	0.00240208			0	0.000166156	0.00201332
R8me2:2		0	0		0.00389798	0.0147421	0.0219697		0.0243883	0.0246068	0.0162523			0	0.0135366	0.0217492
K14me2K23me3K27ac		0	0		0.000482709	0	0		0	0	0			0	0.000160903	0
K9me2K23me3:2K27me2:2		0	0		0.000661746	0	0.000616755		0	0	0			0	0.000426167	0
K9me2K23me3:1K27me2:2		0	0		0.000115017	0	0.000148358		0	0	0			0	8.77916e-05	0
K9me2:1K23acK27me2:2		0	0		0.00178177	0.00166733	0.000793653		0	0	0			0	0.00141425	0
K9me2:2K23acK27me1:1K36me1:1		0	0		0.00249192	0.000298788	0.00180893		0.00379079	0.00263177	0.00200944			0	0.00153321	0.00281067
K9me2:2K23acR26me2:2		0	0		0.00426727	0.00273451	0.0015227		0.00205347	0.00166986	0.00294086			0	0.00284149	0.00222139
R17me2:2K23acK27me2:2		0	0		0.000456921	0	0.0012434		0	0	0.000850301			0	0.000566775	0.000283434
K9me2:2K14me3:1K27me2		0	0		0.00161203	0	0		0	0	0			0	0.000537344	0
K9me1:1K14acK18me1:1K27me2:2		0	0		0.00241844	0.000862817	0.00231875		0.00436752	0.00644634	0.00119035			0	0.00186667	0.0040014
K9acK14me1:1K18me1:1K27me2:2		0	0		0.00126478	0	0.000397349		0	0	0.000422559			0	0.000554045	0.000140853
K9me2K14me3:2K27me2:2		0	0		0.00207666	0.00266861	0.00067034		0	0.000490339	0.00222147			0	0.0018052	0.000903935
K9me2:2K14acK27me1:1K36me1:1		0	0		0.0431464	0.0311802	0.0278896		0.0549475	0.0386685	0.0366129			0	0.0340721	0.0434097
K9acR17me2:2K27me2:2		0	0		0.00135255	0	0		0.00102219	0.000148207	0.000860376			0	0.000450848	0.000676925
K9me2:2K14acR26me2:2		0	0		0.00661676	0.0121949	0.0150199		0.00214668	0.0115706	0.0121354			0	0.0112772	0.00861756
K9me2:2K18acK27me1:1K36me1:1		0	0		0.00337517	0.00131353	0.000222387		0.000425742	0.00191916	0.000233692			0	0.00163703	0.000859531
K9me2:2K18ac		0	0		0.00377722	0.0108437	0.0149743		0.00859377	0.0144977	0.016133			0	0.00986507	0.0130748
K9me2:2K14me3K27me1:1K36me1:1		0	0		0.000661829	0.00065364	0		0	0.000802637	0			0	0.00043849	0.000267546
K9me2:2K23acK27me1:1		0	0		0.00205627	0	0		0.000677015	0.00208807	0.000903616			0	0.000685424	0.0012229
K9me2:2		0	0		0.000488535	5.9768e-05	0.00016697		0.00288081	0.00484993	0.0042543			0	0.000238424	0.00399501
K18me2K23acK36me1		0	0		0.000835095	0	0		0	0	0			0	0.000278365	0
K9me3K14ac		0	0		0.0010932	0	0.00128334		0	0	0			0	0.000792183	0
K9me2:2K27me1		0	0		6.68835e-05	0	0.000139877		0.0013212	0.00149513	0.00261287			0	6.89203e-05	0.00180973
K9me2K14acK27me3:1		0	0		0.0102887	0.00551704	0.00631535		0.00261498	0.000955441	0.00278542			0	0.00737371	0.00211861
K9me2K14acK36me3:1		0	0		0.000184959	0.00026777	0		0	0	0			0	0.00015091	0
K9acK14me2K27me3:1		0	0		0.000280505	0.0014233	0.000709658		0	0.000860437	0.000610506			0	0.000804489	0.000490314
R8me2K14acK27me1:1		0	0		0.000975299	0	0		0	0	0			0	0.0003251	0
K9me2K14acK27me1:1		0	0		0.000620672	0.000469158	0		0	0	0			0	0.000363277	0
K9me2K14acK23me3:1		0	0		0.00191928	0.000514603	0.000239731		0	0	0			0	0.000891206	0
K9me2K18acK27me3:1		0	0		0.000473858	0	0		0	0.000277435	0.000248861			0	0.000157953	0.000175432
K14me2:1K23acK27me3		0	0		0.000415834	0	0		0	0	0			0	0.000138611	0
K14me2R17me1:1K18me2K27me3		0	0		0.000681482	0	0		0	0	0			0	0.000227161	0
K9me2:2R17me2:2K18acR26me2:2		0	0		0.000903401	0	6.28715e-05		0	0	0			0	0.000322091	0
K9me2:2R17me2:2K23acR26me2:2		0	0		0.000242886	0	0.00247059		0	0	0			0	0.000904492	0
K14acR17me2:2K27me2:2		0	0		0.00014711	0.00249125	0.00209234		0.00113721	0.00116898	0.00140206			0	0.0015769	0.00123608
R26me2:1		0	0		2.28437e-05	0	0		0	1.10876e-05	0			0	7.61458e-06	3.69586e-06
K9me1:1K14acK18ac		0	0		0.00146007	0	0		0	0	0			0	0.000486689	0
K9me2:1K14me3:2K27me2:2		0	0		0.00425585	0.00393399	0.00762643		0.00507969	0.000703884	0.00163096			0	0.00527209	0.00247151
K9me2:1K14me2:1R17me1:1K27me2:2		0	0		0.000251364	0	0		0.00102453	0	0			0	8.37879e-05	0.000341509
K9me2:2K14me1		0	0		0.00255781	0.00263055	0.00224968		1.98067e-05	3.30294e-05	0.00150266			0	0.00247934	0.0005185
K9me2:2K14me3:1K27me1:1K36me1:1		0	0		0.00169719	0.00175581	0		0	0	0.00262884			0	0.001151	0.00087628
K9me2:2R26me2:1		0	0		0.00110566	0	0		0	0	0			0	0.000368553	0
K9me3K27me2K36me3:1		0	0		0.00389828	0.00243782	0.00194581		0	0.000720828	0			0	0.00276064	0.000240276
K9me3:2K14me2:1K27me2:2		0	0		0.000721043	0	0.000404034		0	0	0			0	0.000375026	0
K18me3		0	0		0.00211157	0.00025741	5.88588e-06		0.000190395	0	0.00091728			0	0.000791622	0.000369225
K9me3K27acK36me2:1		0	0		0.000445071	0	0		0	0	0			0	0.000148357	0
K9me3K27me2K36me3:2		0	0		0.000294881	0	0		0	0.0035334	0			0	9.82937e-05	0.0011778
K9me3K27acK36me2:2		0	0		0.000411399	0	0		0	0	0			0	0.000137133	0
K9me3K27me3:1K36me2:1		0	0		0.000840717	0	0		0	0	0			0	0.000280239	0
K14acK23me3K27me2:2		0	0		0.000863879	0.0011024	0.000845716		0.000279092	0.000886118	0.000239265			0	0.000937331	0.000468158
K9me3K23me1:1K27me1:1		0	0		0.000432075	0	0		0	0	0			0	0.000144025	0
K9me3K27me3:1K36me2:2		0	0		0.000798669	0	0		0.00106291	0	0			0	0.000266223	0.000354304
K9me2:2R40me2		0	0		0.000408899	0	0		0	0.000180859	0			0	0.0001363	6.02863e-05
K9me2:2K27acK36me3:2		0	0		3.68403e-05	0	0.000251394		2.90261e-05	0	0			0	9.6078e-05	9.67537e-06
K9me2:2K27me3K36me3:2		0	0		3.68403e-05	8.25123e-05	0		0	0	0			0	3.97842e-05	0
R17me2K18acK36me2:1		0	0		0.000979086	0	0		0	0	0			0	0.000326362	0
K9me2:2R26me2:2		0	0		0.000203226	0.0541251	0.0642858		0.00523314	0.00523514	0.003995			0	0.0395381	0.00482109
K9me2:1K14acK27me2K36me2		0	0		0.00111881	0.00104949	0		0	0	0			0	0.000722767	0
K9me3K14me2:1K27me2K36me2		0	0		0.000489665	0	0		0	0	0			0	0.000163222	0
R17me2K18acK23ac		0	0		0.0011573	0	0		0	0	0			0	0.000385767	0
K9acK14me2K18me1K23me1		0	0		0.000851945	0	0		0	0	0			0	0.000283982	0
K9me2:2K27me3:1		0	0		2.9832e-05	3.59357e-05	5.72797e-05		7.62681e-05	0	0			0	4.10158e-05	2.54227e-05
K9acK14me2:1K27me2K36me2		0	0		0.000351708	0.00207399	0		0	0	0			0	0.000808567	0
K9acK14me1:1K18me1K27me2K36me2		0	0		0.00139946	0	0		0	0	0			0	0.000466487	0
K9me3K14acK36me3:1		0	0		0.00379761	0	0		0	0	0			0	0.00126587	0
K9me3K18acK36me1:1		0	0		0.00117799	0	0		0	0	0			0	0.000392664	0
K9me2K14acK36me2:1		0	0		0.00395498	0.00301964	0.00212863		0	0	0			0	0.00303442	0
K9me2K14acK27me2:1		0	0		0.000605608	0.00144305	0.00175984		0	0	0			0	0.0012695	0
K14acR17me2K36me2:1		0	0		0.00204412	0.000604134	0		0	0	0			0	0.000882751	0
K9me3K14acK27me3:1		0	0		0.00200254	0	0		0	0	0			0	0.000667512	0
K9me2K14acK18me2K36me2:1		0	0		0.00150521	0	0		0	0	0			0	0.000501737	0
K9me2:2R26me1		0	0		0.00129405	0.00160071	8.60177e-05		0.00376708	0.00300169	0.00337331			0	0.000993592	0.00338069
K9me2:2K14acK27me2K36me2		0	0		0.00388429	0.00127995	0.00133229		0.00519318	0.00591625	0.00311566			0	0.00216551	0.0047417
K9me2:2K14acK27me1:1K36me1:1K37me1:1		0	0		0.000618347	0	0		0.00191432	0.000303292	0.00151934			0	0.000206116	0.00124565
K14acR17me2:2		0	0		0.00143766	0	0		0	0	0.00117405			0	0.00047922	0.000391352
K9me2:2K27me3:2		0	0		5.72084e-05	0	0		2.79341e-05	0.000146279	2.17406e-05			0	1.90695e-05	6.53178e-05
K9me2:2R17me1		0	0		0.00127505	0	0		0	0	0			0	0.000425018	0
R26me2:2		0	0		3.59136e-05	4.7858e-05	4.66737e-06		2.50989e-05	0.000571939	4.44269e-05			0	2.94796e-05	0.000213822
K18me2:1		0	0		4.38413e-05	0	0.00236788		0	0	0			0	0.000803907	0
K4me1K9acK14me2:1K27me2K36me2		0	0		0.000158816	0	0		0	0	0			0	5.29388e-05	0
K4me1K9me1K14acK18me1:1K27me2K36me2		0	0		0.000179118	0	0		0	0	0			0	5.97059e-05	0
K9me3K14acK18me2:1		0	0		0.00030344	0	0		0	0	0			0	0.000101147	0
K9me3K14acK36me2:1		0	0		0.00649471	0.000675545	0		0.000630709	0	0			0	0.00239008	0.000210236
K9me3K14me3:1K27me2K36me2		0	0		0.00180992	0.00357551	0		0	0	0			0	0.00179514	0
K9acK14me3:1K27me2K36me2		0	0		0.000693019	0.00202454	0		0.000220139	0	0.000421302			0	0.000905853	0.000213814
K9me3:1K14acK27me2		0	0		0.0004945	0	0		0	0	0			0	0.000164833	0
K9me3:1K14acK27me2K36me2		0	0		0.00359335	0.00261038	0.00317861		0.000107728	0	0.000332363			0	0.00312745	0.000146697
K9acK14me3:1K36me2		0	0		0.000796724	0	0		0	0	0			0	0.000265575	0
K9me3:1K14acK36me2		0	0		0.000948223	0.00165059	0.0038598		0	0	0			0	0.00215287	0
K9acK14me3K23me1:1		0	0		0.00102743	0	0		0.00112362	0	0.000640645			0	0.000342476	0.000588087
K9me3K14acR40me2:1		0	0		0.000342851	0	0		0	0	0			0	0.000114284	0
K9me3K14acK18me3K36me1:1		0	0		0.000765361	0	0		0	0	0			0	0.00025512	0
K9acK14me3K36me2:1		0	0		0.00358925	0.000675545	0.00298108		0.00045206	0	0.000763942			0	0.00241529	0.000405334
K9acK14me3K36me3:1		0	0		0.00184956	0	0		0	0	0.000855677			0	0.000616518	0.000285226
K9me3:2K14me3K27me2K36me2		0	0		0.000921828	0	0		0	0	0			0	0.000307276	0
K9me3:2K14acK27me2K36me2		0	0		0.00254411	0	0		0.000936201	0.00100876	0.0012269			0	0.000848038	0.00105729
K9me3:1K14me3:1K27me2K36me2		0	0		0.000596931	0	0		0	0	0			0	0.000198977	0
K9acK14me3K27me2:1K36me2:1		0	0		0.00108177	0	0		0	0.00125098	0.000771497			0	0.000360589	0.00067416
K9acK14me3K23me1:1K36me3:1		0	0		0.000962277	0	0		0	0	0			0	0.000320759	0
K9me2:2K23ac		0	0		3.41572e-05	0.000998088	6.11919e-05		0.00165481	0.00142652	0.00719923			0	0.000364479	0.00342686
K9acK14me3:2K27me2K36me2		0	0		0.000371211	0	0		0.00102061	0	0.00036034			0	0.000123737	0.000460316
K9me3K14me3:2K27me2K36me2		0	0		0.00075918	0	0		0	0	0			0	0.00025306	0
K9me3K14acK27me2:1K36me2:1		0	0		0.000621207	0	0.00247452		0	0.00037145	0			0	0.00103191	0.000123817
K4me1K9me2:2K14me3K27me2K36me2		0	0		0.000265604	0	0		0	0	0			0	8.85346e-05	0
K9me2:2K23me3K27ac		0	0		0.000218904	0	0		0	0	0			0	7.2968e-05	0
K9me2:2K23acK27me3		0	0		0.000218904	0	0		0	0	0.000188042			0	7.2968e-05	6.26807e-05
K9me1:1K14me1:1K23me3K27me2:2K36me2:2		0	0		0.000178271	0	0		0	0	0			0	5.94237e-05	0
K9me1:1K14me1:1K23acK27me2:2K36me2:2		0	0		0.000178271	0	0		0	0	0			0	5.94237e-05	0
K4me1K9ac		0	0		0.00013259	0	0		0	0	0			0	4.41967e-05	0
K9acK18me3K23me1K27me2K36me2		0	0		0.000706981	0	0		0	0	0			0	0.00023566	0
K9acK14me3K18me1K27me2K36me2		0	0		0.00047185	0	0		0	0	0			0	0.000157283	0
K9acK14me3K23me1K27me2K36me2		0	0		0.000338654	0	0		0.00162896	0	0.000860859			0	0.000112885	0.000829941
K9me2:1K18ac		0	0		0.000199386	0	0.00123674		0	0	0			0	0.000478708	0
K9acK14me3K18me1:1K23me1:1K27me2:2		0	0		0.00315178	0	0		0	0	0			0	0.00105059	0
K37me3:2		0	0		5.43725e-06	0	0		0	0	0			0	1.81242e-06	0
K4me1:1K9acK18me2		0	0		0.000305371	0	0		0	0	0			0	0.00010179	0
K9acK14me3:1K36me3		0	0		0.000873238	0	0		0	0	0			0	0.000291079	0
K9me2K14acK18acK27me3:2		0	0		0.0024289	0	0		0	0	0			0	0.000809634	0
K14me2K18acK23acK27me3:2		0	0		0.00256394	0	0		0	0	0			0	0.000854646	0
K9me2K14acK23me3:1K27me3:1		0	0		0.00293411	0	0		0	0	0			0	0.000978038	0
K9acK14me2:2K23me3K27me3		0	0		0.00100996	0	0		0	0	0			0	0.000336655	0
K9me2:2K14acK23me3K27me3		0	0		0.00243032	0.000926875	0.00159323		0	0.000674584	0.00637249			0	0.00165014	0.00234902
K9me3:1K14me3:1K23me2K27me3		0	0		0.00275104	0	0		0	0	0			0	0.000917015	0
K9me2K14acK18me2K23me2K27me2:2		0	0		0.00277746	0	0		0	0	0			0	0.000925819	0
K9me2:2K14acK18me3K23me3K27me2:2		0	0		0.00158266	0	0		0	0	0			0	0.000527555	0
K9me2:2K14me3K18acK23me3K27me2:2		0	0		0.00158266	0	0		0	0	0			0	0.000527555	0
K9acK14me1:1K18me1:1		0	0		0.00306806	0	0		0	0	0			0	0.00102269	0
K9acK14acR17me1:1		0	0		0.000758425	0	0		0	0	0			0	0.000252808	0
K4me1:1K9acK14me1		0	0		0.00062421	0	0.000786504		0	0	0			0	0.000470238	0
K9acK14me2K18me1K23me2K27me3:1		0	0		0.00227436	0	0		0	0	0			0	0.000758122	0
K9me3:1K14acK18acK27me3		0	0		0.00276988	0	0		0	0	0			0	0.000923292	0
K14me3K18acK23acK27me3:2		0	0		0.00164199	0	0		0	0	0			0	0.00054733	0
K9me3K18acK23acK27me3:2		0	0		0.000983811	0	0		0	0	0			0	0.000327937	0
K9me2:2K14me3K18me3		0	0		0.00266366	0	0		0	0	0			0	0.000887886	0
K9me2:2K14acK23me3:2K27me3:2		0	0		0.00231892	0.00445904	0.00122047		0	0.00148548	0.00257276			0	0.00266615	0.00135275
K14me2:2		0	0		0.00262002	0.00015298	0.00140902		0.00204772	0.00283242	5.22617e-05			0	0.00139401	0.00164413
K9me2:2K14acK18acK23me1:1K27me2:2		0	0		0.00173641	0	0		0	0	0.00279859			0	0.000578803	0.000932862
K9acK14ac		0	0		0.000618394	0.00014023	0		4.60957e-05	0.000390728	0.000240435			0	0.000252875	0.000225753
K14me2K18ac		0	0		0.000102567	0	0		0	0	0			0	3.41889e-05	0
K9me2:2K14acK18acK27me2		0	0		0.00138902	0	0		0	0	0			0	0.000463006	0
K9me3K14me3		0	0		9.39482e-05	0	0.000236253		0	0	0			0	0.000110067	0
K23me3:1		0	0		1.88159e-05	0	0		0	0	0			0	6.27197e-06	0
K9acK14me3K23me2K27me2		0	0		0.00193238	0	0		0	0	0			0	0.000644127	0
K9me3:1K14acK18acK27me2K36me2		0	0		0.00359913	0	0		0	0	0			0	0.00119971	0
K9acK14me3K23me3:1K27me2K36me2		0	0		0.00178214	0.0014815	0		0	0	0			0	0.00108788	0
K9acK14me3K23me3:2K27me2K36me2		0	0		0.0019178	0	0.00107959		0	0	0			0	0.000999129	0
K9me2:1K14ac		0	0		0.000166442	0	0		0	0.000182221	0			0	5.54806e-05	6.07403e-05
K9acK14acK23me3		0	0		0.000229506	0	0		0	0	0			0	7.6502e-05	0
K9acK14me2:2K23me3K27me3K36me2:1		0	0		0.00070953	0	0		0	0	0.0015909			0	0.00023651	0.000530301
K9acK14me2:2K23me3:2K27me2:1K36me2:1		0	0		0.00112354	0	0		0	0	0			0	0.000374512	0
K9acK18me2:2		0	0		0.000647953	0	0.00188697		0	0	0.00132688			0	0.000844974	0.000442292
K9me2:2K14acK18acK27me2K36me2		0	0		0.000402015	0	0		0	0	0			0	0.000134005	0
K9acK14me2:2K18me1K23me3K27me3		0	0		0.000431276	0	0.000643261		0	0	0			0	0.000358179	0
K9me2:2K18acK23acK27acK36me2:1		0	0		0.000300142	0	0		0	0	0			0	0.000100047	0
K9me2:2K18acK23acK27me3:1		0	0		0.000638483	0	0		0	0	0			0	0.000212828	0
K14acR17me2:2K18acK23acK27me2:2		0	0		0.000783079	0	0		0	0	0			0	0.000261026	0
K9me2:2K14acK18acK23acK27me2:2		0	0		0.000736898	0.000416038	0.00163241		0	0.000605728	0			0	0.00092845	0.000201909
K9me2K14me3K18me3K23me3:2		0	0		0.000428924	0	0		0	0	0			0	0.000142975	0
K9acK14acK18me2:1		0	0		0.00078536	0	0		0	0	0			0	0.000261787	0
K4me2:2		0	0		6.05396e-05	0	0		0	0	0			0	2.01799e-05	0
K18me3:1		0	0		7.14023e-06	0.00125244	0		0	8.22852e-05	1.47489e-05			0	0.000419859	3.23447e-05
K14me1		0	0		0.000113932	0.00115935	0.00553552		0	0.00123132	3.44233e-05			0	0.0022696	0.000421915
K18me3:2		0	0		1.70116e-05	0	0		0	0	0			0	5.67054e-06	0
K4me2:1		0	0		0.000113081	0	0		0.00039354	0.00015632	0.000941937			0	3.76936e-05	0.000497266
K4me3:1		0	0		9.68342e-06	0	0		0	0	0			0	3.22781e-06	0
K9me2:1		0	0		4.02627e-05	0	1.94533e-05		0	8.03323e-05	0.000148751			0	1.99054e-05	7.63612e-05
K14me2:1		0	0		4.85721e-05	0	0		0	0	0			0	1.61907e-05	0
K4me1:1R8me2		0	0		0.000378384	0	0		0	9.44393e-05	0			0	0.000126128	3.14798e-05
R2me2:2		0	0		9.65071e-06	0	0		0.000101096	0	0			0	3.2169e-06	3.36986e-05
K14me3:1		0	0		1.20856e-05	0.00119127	1.94899e-05		0	0	0			0	0.000407615	0
K4me3		0	0		0.00022413	0	0		8.53039e-06	0	0			0	7.47101e-05	2.84346e-06
K14me2K23me2:2R26me2		0	0		0.000597737	0	0		0	0	0			0	0.000199246	0
R26me2:2K27me2:2		0	0		0.000658223	0	0.000438362		0.00187319	0.000215985	0.00180058			0	0.000365528	0.00129658
K14me2K18me2K36me2:2		0	0		0.0020195	0	0		0	0	0			0	0.000673166	0
K9me3K23me2:2R26me2:2K27me2:2		0	0		0.000839206	0	0		0	0	0			0	0.000279735	0
K9me2:2K14me2		0	0		0.00127505	0.000302878	0		0	0	0.0022482			0	0.000525977	0.0007494
K9me2:2K23me2		0	0		8.55821e-05	2.42417e-05	6.06016e-05		6.32539e-05	0.00247857	0.000222626			0	5.68085e-05	0.000921484
K9acK14me2K23me3K27me2:2		0	0		0.00124206	0	0		0	0	0			0	0.000414021	0
K9acK14acK18me3K36me2:2		0	0		0.000229506	0	0		0	0	0			0	7.6502e-05	0
K9acK14me2:2K18me2K23me2K27me3		0	0		0.000426286	0	0		0	0	0.00155762			0	0.000142095	0.000519206
K23me2:2		0	0		0	4.88083e-05	0.000174748		0	0.00141522	0.00139648			0	7.45188e-05	0.000937234
K36me3:1		0	0		0	1.5783e-05	0		0	3.80897e-06	0			0	5.261e-06	1.26966e-06
K36me3:2		0	0		0	7.20234e-07	0		0	0	0			0	2.40078e-07	0
R26me1:1K27me1:1K36me1:1		0	0		0	9.9445e-05	0		0	0	0			0	3.31483e-05	0
K27me3K36me1		0	0		0	0.00012341	6.18533e-05		0	0	0.000123862			0	6.17544e-05	4.12872e-05
R8me1K9me1K27ac		0	0		0	0.000332908	0		0	0	0			0	0.000110969	0
K14me1:1K18me1K27me2:2		0	0		0	0.00102303	0		9.8793e-05	0	4.80223e-05			0	0.000341011	4.89384e-05
K14me2K18me1		0	0		0	0.00147071	0		0	0	0			0	0.000490237	0
K9me2:2R17me2:2R26me2:2		0	0		0	0.00139525	0.00154855		0.000506978	0.00369576	0.00149002			0	0.000981266	0.00189759
K14me1R17me1K18me1K27me2		0	0		0	0.00102476	0		0	0	0			0	0.000341588	0
K14me2R26me1		0	0		0	0.000719915	0		0	0	0			0	0.000239972	0
K9me1:1K14me1:1K36me2:2		0	0		0	0.000982119	0		0	0	0.000693474			0	0.000327373	0.000231158
R17me2R26me1K27me2		0	0		0	0.000244423	0		0	0	0			0	8.14745e-05	0
K9me2:2K18me1:1K23me1:1R26me1:1K27me1:1		0	0		0	0.0002344	0		0	0	9.07697e-05			0	7.81332e-05	3.02566e-05
K9me2:2K23me1:1R26me2:2K27me1:1		0	0		0	0.00142813	0.000900171		0.000529627	0.00212317	0.000902757			0	0.0007761	0.00118519
K9me2:2R49me2:2		0	0		0	0.000998495	0		0.000488089	0	0			0	0.000332832	0.000162696
R8me1:1K9me1:1K36me2:2		0	0		0	4.25047e-05	0		0.000228579	0	0			0	1.41682e-05	7.61931e-05
K9me2:2K36me1:1		0	0		0	0.00093559	0.000223944		1.99916e-05	0.000106719	0.000160348			0	0.000386511	9.56862e-05
K27me3K36me2		0	0		0	0.000120804	0		0	0.000154938	0.000234996			0	4.0268e-05	0.000129978
K9me2K18me1:1		0	0		0	0.000675056	0		0	0	0			0	0.000225019	0
K9me2K14me1:1		0	0		0	0.000701231	0		0	0	0			0	0.000233744	0
R17me1:1K18me1K27me3		0	0		0	0.00085942	0		0	0	0			0	0.000286473	0
K9me1K14me1:1K27me3		0	0		0	0.000629653	0		0	0	0			0	0.000209884	0
K14me2K23me1:1		0	0		0	0.00105559	0		0	0	0			0	0.000351863	0
R17me2:1K27me3		0	0		0	0.00077356	0.00094584		0	0	0			0	0.000573133	0
K14me2K18me1K27me2:1		0	0		0	0.000941976	0.00110652		0	0.00122654	0.00104459			0	0.000682831	0.000757043
K14me1:1R17me1K27me3		0	0		0	0.00123502	0.000674348		0	0	0			0	0.000636457	0
R8me1:1K9me1K27me3		0	0		0	7.35674e-05	0		0	0	0			0	2.45225e-05	0
K9me2K23me1K27me2:1		0	0		0	0.0011438	0		0	0	0			0	0.000381268	0
K14me1R17me1K27me3:1		0	0		0	0.000145134	0.000373945		0	0	0			0	0.000173026	0
K9me1K14me1R17me1:1K27me2		0	0		0	0.00101603	0		0	0	0			0	0.000338678	0
R17me2K27me3:1		0	0		0	0.00331449	0.000174617		0.000704937	0.00105461	0			0	0.00116304	0.000586517
K14me2R26me1K27me2:1		0	0		0	0.000289772	0		0	0	0			0	9.65906e-05	0
R17me1:1K23me1K27me3		0	0		0	0.000602991	0		0	0	0			0	0.000200997	0
K9me2K18me1K23me2:1		0	0		0	0.000823422	0		0	0	0			0	0.000274474	0
K9me3K14me1:1		0	0		0	0.000742896	0		0	0	0			0	0.000247632	0
K27me2K36me2:1		0	0		0	5.9743e-05	0.000159338		0	0	0			0	7.30271e-05	0
K23acK27me1:1		0	0		0	0.000123205	9.263e-05		0	0	0			0	7.1945e-05	0
K9me3:1K36me1		0	0		0	0.00227618	0		0	0	3.38585e-06			0	0.000758727	1.12862e-06
K9me2K18me3K23me1:1		0	0		0	0.000970064	0		0	0	0			0	0.000323355	0
K14me3K36me3:1		0	0		0	0.00127313	0		0	0.00174717	0			0	0.000424377	0.00058239
K9me1K14me1R26me2:1K36me2		0	0		0	0.00112433	0		0	0	0			0	0.000374777	0
K9me2K23me3K36me1:1		0	0		0	0.000733059	0		0	0	0			0	0.000244353	0
K9me1K14me1K27me3K36me1:1		0	0		0	0.000533129	0		0	0	0			0	0.00017771	0
K14me2K23me1:1K36me3		0	0		0	0.00102129	0		0	0	0			0	0.000340428	0
K9me3K27me1:1		0	0		0	0.00114479	0.00253585		0	0.00263391	0.00140738			0	0.00122688	0.0013471
K9me2K18me1K36me3:1		0	0		0	0.00120511	0		0	0	0			0	0.000401702	0
K9me2K27me1K36me3:1		0	0		0	0.000594548	0		0	0	0			0	0.000198183	0
K9me1K14me1K27me2:1K36me2		0	0		0	0.000550217	0.00123249		0	0	0			0	0.000594235	0
K9me3K18me2K36me1:1		0	0		0	0.00117748	0		0	0	0			0	0.000392493	0
K9me3K27me1K36me2:1		0	0		0	0.000976619	0		0	0	0			0	0.00032554	0
K14me2R26me2:2		0	0		0	0.0010755	0		0	0	0			0	0.000358501	0
K9me3R26me1:1K27me1K36me1		0	0		0	0.00243479	0		0	0	0			0	0.000811595	0
K9me1R17me1:1K27me2K36me2		0	0		0	0.000205562	0		0	0	0			0	6.85207e-05	0
K14me1R17me1:1K27me2K36me2		0	0		0	0.00125479	0		0	0	0			0	0.000418262	0
K9me1:1K14me1K27me2K36me2		0	0		0	0.00112742	0		0	0	0			0	0.000375808	0
K14me2K23me1K36me1:1		0	0		0	0.00110757	0		0	0	0			0	0.00036919	0
K14me2R26me2		0	0		0	0.00120347	0		0	0	0			0	0.000401158	0
K14me2K23me1K36me3:1		0	0		0	0.000758343	0		0	0	0			0	0.000252781	0
K14me2K23me3K36me1:1		0	0		0	0.000736128	0		0	0	0			0	0.000245376	0
K9me1K14me1K23me3K36me1:1		0	0		0	0.000304948	0		0	0	0			0	0.000101649	0
K9me2:1K27me3K36me1:1		0	0		0	0.00156327	0		0	0	0			0	0.00052109	0
K9me2R26me2K36me2:2		0	0		0	0.000685266	0		0	0	0			0	0.000228422	0
K9me2K27me3:1K36me1:1		0	0		0	0.00051774	0		0	0	0			0	0.00017258	0
K14me2:2R26me1:1K27me1:1K36me1:1		0	0		0	0.00239214	0		0.000322672	0	0.000317609			0	0.000797379	0.000213427
K9me1:1R17me1:1R26me1:1K27me2:2		0	0		0	0.000986937	0		0	0	0.000157957			0	0.000328979	5.26523e-05
K14me1:1R17me1:1R26me1:1K27me2:2		0	0		0	0.000160394	0		0	0	0			0	5.34647e-05	0
R8me1:1R17me1:1K27me1:1K36me2:2		0	0		0	0.00156104	0		0	0	0			0	0.000520346	0
K9me2K27me1K36me1R42me2:2		0	0		0	0.00168317	0		0	0	0			0	0.000561058	0
K9acK14me1:1		0	0		0	0.00120175	0		0	0.00304884	0			0	0.000400583	0.00101628
K18me1:1		0	0		0	0.00162387	0		0	0	0			0	0.00054129	0
K9me2:2K23me1:1R26me1:1		0	0		0	0.00148835	0		0.00119144	0	0.00518327			0	0.000496118	0.00212491
K9me2K18me1K23me1		0	0		0	0.0012565	0.00157869		0	0	0			0	0.000945063	0
K9me1K14me1K27me2:2		0	0		0	0.0012568	0		0	0	0			0	0.000418934	0
K9me1:1K23me2:2K27ac		0	0		0	0.00033215	0		0	0	0			0	0.000110717	0
K14acR17me1:1R26me1:1K27me1:1		0	0		0	0.000221859	0		0	0	0			0	7.39529e-05	0
K9me1:1K23me3K27me2:2		0	0		0	0.000509411	0.000410529		0	0	0			0	0.000306647	0
K9acK14me1:1K27me2:2		0	0		0	0.000147594	0.000206887		0	0	0			0	0.00011816	0
R40me2		0	0		0	4.34401e-06	0		0.000845237	8.33713e-06	1.361e-05			0	1.448e-06	0.000289061
K18me1:1K23me3:1K27me2:2		0	0		0	0.000301314	0		0	0	0			0	0.000100438	0
R17me1:1K23me3:1K27me2:2		0	0		0	0.00031276	0		0	0	0			0	0.000104253	0
R17me2K18me3K27me2		0	0		0	0.000164822	0		0	0	0			0	5.49405e-05	0
K9me3K14me2		0	0		0	0.000226872	0		0	0	0			0	7.5624e-05	0
K14me1R17me2K23me2K27me2		0	0		0	0.000590669	0.000951021		0	0	0			0	0.000513897	0
K9me1K14me1K27me3:1K36me2		0	0		0	0.00261113	0		0	0	0			0	0.000870378	0
K9me3K27me2:1K36me1		0	0		0	0.00097343	0		0	0	0			0	0.000324477	0
K14me1R17me1:1K18me1K23me1		0	0		0	0.00138358	0		0	0	0			0	0.000461193	0
K9me3K27me1K36me3:1		0	0		0	0.0012376	0.00177756		0	0	0			0	0.00100505	0
K9me3K27acK36me1:1		0	0		0	0.00212524	0		0	0	0			0	0.000708413	0
K9me3K23me3:1K27me1		0	0		0	0.00132855	0		0	0	0			0	0.000442851	0
K9me1K14me1K18me1K23me2:1K36me2		0	0		0	0.00112895	0		0	0	0			0	0.000376318	0
K9me2K27me3K36me2:2		0	0		0	0.000415303	0		0	0	0			0	0.000138434	0
K9me3K27me2:1K36me2:1		0	0		0	0.000890085	0		0.000470752	0.0020699	0.00147451			0	0.000296695	0.00133839
K9me1K14me1K18me1R26me2:2K36me2		0	0		0	0.000842394	0		0	0	0			0	0.000280798	0
K9me2:2K23acK36me2:1		0	0		0	0.0001332	0		0.000614213	0	0			0	4.44e-05	0.000204738
K9me1:1K14me3K18me1:1K27me2:2		0	0		0	0.000331725	0		0	0	0.000286193			0	0.000110575	9.53976e-05
K9me2:2K18acR26me2:2		0	0		0	0.000777253	0.000616516		0	0.00340211	0.000662541			0	0.00046459	0.00135488
K14acR26me2K27me3		0	0		0	0.000335712	0		0	0	0.000297972			0	0.000111904	9.93239e-05
K9acR26me2K27me3		0	0		0	0.000558949	0		0	0	0			0	0.000186316	0
K9me2:2K18me2K27me3:1		0	0		0	7.75745e-05	0		0	0	0			0	2.58582e-05	0
K9me2:2K18me2:1K27me3:1		0	0		0	0.000839593	0		0	0	0			0	0.000279864	0
K9me2:2K18me1:1K23me1:1K27ac		0	0		0	0.00201941	0		0.000813987	0	0			0	0.000673138	0.000271329
K9me2:2K23acK27me2:1		0	0		0	0.00090322	0		0	0	0			0	0.000301073	0
K9me2:2K14me2:2R26me1K27me2		0	0		0	0.00112079	0		0	0	0			0	0.000373597	0
K9me2:2K18acK23acK27me2		0	0		0	0.00137079	0		0	0	0			0	0.000456931	0
K9me1:1K14me1:1K23acK27me2:2		0	0		0	0.000796719	0.00207744		0.00626195	0.00701211	0.00568379			0	0.000958052	0.00631928
K9acR17me2:2		0	0		0	0.00166347	0		0	0	0			0	0.000554491	0
R17me2:2K18acK27me2:2		0	0		0	0.000146215	0		0	0.000960827	0			0	4.87382e-05	0.000320276
K9me2:1K14me3:1K27me2:2		0	0		0	0.000840753	0		0	0.000716834	0.000578318			0	0.000280251	0.000431717
K9me2:2K14acK23me1:1		0	0		0	0.00262392	0		0.00283278	0.000936762	0			0	0.00087464	0.00125651
R17me2K23acK27me3		0	0		0	0.000223628	0		0	0	0			0	7.45427e-05	0
R17me2K23me3K27me3		0	0		0	0.000334432	0		0	0	0			0	0.000111477	0
K18me3K23me2K27me3		0	0		0	0.000422809	0		0	0	0			0	0.000140936	0
K9me1:1K14me1:1K18acK27me2:2		0	0		0	0.000652005	0		0	0.00176833	0			0	0.000217335	0.000589442
K9me2:2K14acK36me1:1K37me1:1		0	0		0	0.000109654	0		0.000978926	7.40897e-05	0.000274768			0	3.65515e-05	0.000442595
K9me2K14me3:1K27me3		0	0		0	0.000359833	0		0	0	0			0	0.000119944	0
K9me2:2K23acR26me2:2H39me2:2		0	0		0	0.000789865	0		0	0	0			0	0.000263288	0
K9me2:2K14acR40me2:2		0	0		0	0.000847639	0		0	0	0.000473637			0	0.000282546	0.000157879
K9me2K14acK18me1:1		0	0		0	0.000192247	0		0	0	0			0	6.40822e-05	0
K9me2:2K23me1K27me3:2		0	0		0	0.00068213	0		0	0	0			0	0.000227377	0
K9me2:2K14me3:1R26me2:2		0	0		0	0.00094382	0		0.00203087	0.00114034	0.000955419			0	0.000314607	0.00137554
K9me3K27me1K36me1K37me3:1		0	0		0	4.1219e-05	0		0	0	0			0	1.37397e-05	0
K9me3K23me3:1R26me1:1K27me3:1		0	0		0	0.000936932	0		0	0	0			0	0.000312311	0
K14acK18acK27me2:2		0	0		0	0.00568108	0.00612887		0.000279092	0.000805922	6.0981e-05			0	0.00393665	0.000381998
K14acK18acK37me1:1R40me1:1		0	0		0	0.000108412	0		0	0	0			0	3.61373e-05	0
K14acK18acR26me1:1K27me1:1		0	0		0	0.00014611	0		0	0	0			0	4.87032e-05	0
K14me2:2K27me3		0	0		0	0.000133743	0		0	0	0			0	4.4581e-05	0
K9acK14me2K18me1K23me2K36me1:1		0	0		0	0.00097821	0		0	0	0			0	0.00032607	0
K9me2:2K27me3:1K36me3:1		0	0		0	0.000104773	0		0	0	0			0	3.49243e-05	0
K9acK14me3		0	0		0	0.000147902	0.00027612		0	0	0			0	0.000141341	0
K14acR17me2K23me2:1		0	0		0	0.000471253	0		0	0	0			0	0.000157084	0
K9me2K18acK36me2:1		0	0		0	0.00105375	0		0	0	0			0	0.00035125	0
K9me3:1K14acK27me3		0	0		0	0.000283979	0		0	0	0.000224504			0	9.46595e-05	7.48346e-05
K9acK14me3:1K27me3		0	0		0	0.000665523	0		0	0	0.000690749			0	0.000221841	0.00023025
K9acK27me3K36me1:1		0	0		0	0.00169721	0		0	0	0			0	0.000565738	0
K9acK14me1		0	0		0	0.0010212	0.00158957		0	0	0			0	0.000870258	0
K9me2K14acK23me2:1		0	0		0	0.00107382	0		0	0	0			0	0.00035794	0
K9me2:1K14me3K27me2K36me2		0	0		0	0.000548933	0		0	0	0			0	0.000182978	0
K9me3K14acK36me1:1		0	0		0	0.000440173	0		0	0	0			0	0.000146724	0
K9acK14me2K27me2:1		0	0		0	0.000296669	0		0	0	0			0	9.88896e-05	0
K9me2K14acK27me2:2		0	0		0	0.00161459	0		0	0	0			0	0.000538196	0
K9acK14me2K36me2:1		0	0		0	0.000861299	0		0	0	0			0	0.0002871	0
K9acK14me2K23me1K27me1K36me2:1		0	0		0	0.000227283	0.00243771		0	0	0			0	0.000888331	0
K9acK14me2:1K18me1K23me1		0	0		0	0.00112595	0		0	0	0			0	0.000375316	0
K9me2K14acK27me2:1K36me2:1		0	0		0	0.00211934	0		0	0	0			0	0.000706445	0
K14acR17me2		0	0		0	0.00113706	0		0	0	0			0	0.00037902	0
K9me2:2K18acK27me2		0	0		0	0.000521016	0		0	0	0			0	0.000173672	0
K9me2:2K14acK27me2		0	0		0	0.000710082	0.00134798		0.00447555	0.00537784	0			0	0.000686022	0.00328446
K9me2:2K14acK27me3		0	0		0	0.000360223	0.00140969		0.0027789	0	0.00137484			0	0.00058997	0.00138458
K14acR17me1:1K18acK27me2:2		0	0		0	0.000298368	0.00197098		0	0	0			0	0.00075645	0
K9me1:1K14acK18acK27me2:2		0	0		0	0.00364069	0.00454534		0	0.00075453	0			0	0.00272868	0.00025151
K9me2:2K37me3:1		0	0		0	5.63421e-05	0		0	0	0			0	1.87807e-05	0
K4me1:1K23me3		0	0		0	0.000463121	0		0	0	0			0	0.000154374	0
K9me2:1K14me2:1K23acK27me2:2		0	0		0	0.0013821	0		0	0	0			0	0.000460699	0
K9acK14me2K23me1:1K27me2:2		0	0		0	0.000109734	0		0	0	0			0	3.65781e-05	0
K9me2K14acK18me1K23me1K27me1		0	0		0	0.00117852	0		0	0	0			0	0.00039284	0
K9me3K14me3K27me2:1K36me2		0	0		0	0.00121526	0		0	0	0			0	0.000405085	0
K9me3:1K14me3K27me2K36me2		0	0		0	0.000672072	0		0	0	0			0	0.000224024	0
K9me3:1K18acK36me2		0	0		0	0.00147498	0.000179651		0	0	0			0	0.000551543	0
K9acK14me2:1K23me1K27me2K36me2		0	0		0	0.000613036	0		0	0	0			0	0.000204345	0
K9acK14me3:1K27me2		0	0		0	0.00159254	0		0	0	0			0	0.000530848	0
K9me2:1K14acK18me1K23me1		0	0		0	0.00151658	0		0	0	0			0	0.000505527	0
K9me2:2K18me1:1		0	0		0	4.22781e-05	0		0	0	0			0	1.40927e-05	0
K9me2:2K23me3		0	0		0	3.6433e-05	0.000227661		4.17945e-05	0	0.00298398			0	8.80314e-05	0.00100859
K9me2:2K23me3R26me2		0	0		0	0.000220748	0.000329968		0	0	0			0	0.000183572	0
R8me1:1K9me2:2K23me2:1		0	0		0	6.15183e-05	0		0	0	0			0	2.05061e-05	0
K9acK18me1		0	0		0	0.000309661	0		0	0	0			0	0.00010322	0
K14acR17me2:2K23me2:2R26me2:2K27me2:2		0	0		0	0.000412031	0		0.000797208	0	0.000792873			0	0.000137344	0.000530027
K9me2:2K14acK18ac		0	0		0	0.000312635	0		0	0	0.00102585			0	0.000104212	0.000341948
K14acK18acK27me3		0	0		0	0.000396517	0		0	0	0			0	0.000132172	0
K9acK14acK23me2K27me3		0	0		0	0.000901747	0		0	0	0			0	0.000300582	0
K9me2:2R26me2		0	0		0	6.01011e-05	0.000108962		8.47764e-06	4.44357e-05	0.00219999			0	5.63545e-05	0.000750969
K9me2:2K18acK23acR26me2:2		0	0		0	0.00134752	0.00182322		0	0	0.00210594			0	0.00105691	0.00070198
K9me1:1K14me1:1K18acK23acK27me2:2		0	0		0	0.00144059	0		0	0	0			0	0.000480196	0
K9me3K14me2K18me3K27ac		0	0		0	0.000638725	0		0	0	0			0	0.000212908	0
K9acR17me2K23me3K27me3		0	0		0	0.000676157	0		0	0	0			0	0.000225386	0
K14me3K18me2:2K23acK27me2:2		0	0		0	0.00155935	0		0	0	0			0	0.000519782	0
K9me3K14me3K18me1K27me2K36me2		0	0		0	0.00111724	0		0	0	0			0	0.000372414	0
K9me3K14me3K23me1K27me2K36me2		0	0		0	0.00102358	0		0	0	0			0	0.000341193	0
K9me2:2K14acK18me2:2K27me3		0	0		0	0.00219485	0		0	0	0			0	0.000731615	0
R8me1:1R17me1:1		0	0		0	0.00102425	0		0	0.000706201	0			0	0.000341417	0.0002354
K9me2:2K14acK27me3:2		0	0		0	0.00387819	0.0037405		0	0	0.000756645			0	0.00253956	0.000252215
K4me1:1K9me1:1K18acK23acK27me2:2		0	0		0	0.00112196	0		0	0	0			0	0.000373988	0
K14me3K18me2:2		0	0		0	0.000405094	0		0	0	0			0	0.000135031	0
K14me2:2K18acK23acK27me2:2		0	0		0	0.00169633	0.00179965		0	0	0			0	0.00116533	0
K9me2:2K18acK23acK27me1:1K36me1:1		0	0		0	0.0023677	0.00277968		0.00724792	0	0.000642999			0	0.00171579	0.00263031
K9me2:2K18acK23acK36me1:1K37me1:1		0	0		0	0.000138798	0.000308579		0	0	0			0	0.000149126	0
K9me2:2K14acK18acR26me2:2		0	0		0	0.00319851	0		0	0.00106765	0			0	0.00106617	0.000355883
K9me2:2R17me2:2K23acK27ac		0	0		0	0.000986679	0		0	0	0			0	0.000328893	0
K9acK14me2K23me3K27me3:1		0	0		0	0.00275344	0.000672658		0	0	0			0	0.00114203	0
K9me2:2K14acK18acK27me1:1K36me1:1		0	0		0	0.000428271	0.0026521		0	7.68189e-05	0			0	0.00102679	2.56063e-05
K9me2:2K14acK23me2:1K27me2:1		0	0		0	0.00134535	0		0	0	0			0	0.00044845	0
K9me2:2K18acK23acR49me2:2		0	0		0	0.000144621	0		0	0	0			0	4.82068e-05	0
K9me1K14me1R17me2K18me1R26me2K27me3		0	0		0	0.000849272	0		0	0	0			0	0.000283091	0
K9acK14me1:1K18me1:1K23me3:1K27me2:2		0	0		0	0.00138608	0.00025764		0	0	0			0	0.000547905	0
K4me1:1R8me1:1		0	0		0	5.93775e-05	0		0.00182309	0	0.00065207			0	1.97925e-05	0.000825052
K14acK18acK23acK27me2:2		0	0		0	0.000208608	0.000272828		0	0	0			0	0.000160479	0
K4me1:1K9acK14me3		0	0		0	6.47078e-05	0		0	0	0			0	2.15693e-05	0
K14acK18me3:1K23me3K27me3		0	0		0	0.00121552	0		0	0	0			0	0.000405173	0
K14acK18me3K23me3K27me3:1		0	0		0	0.000575089	0		0	0	0			0	0.000191696	0
K14me3K18acK23acK27me3:1		0	0		0	0.000575089	0		0	0	0			0	0.000191696	0
K9me2K14acK18acK23me2		0	0		0	0.00116829	0		0	0	0			0	0.00038943	0
K9acK14acK23me3:1K27me3		0	0		0	0.0012271	0		0	0	0			0	0.000409032	0
K9acK14acK18me1K27me3:1		0	0		0	0.000297376	0		0	0	0			0	9.91253e-05	0
K9acK14acK18me1K23me2K27me3:1		0	0		0	0.0010312	0.000478032		0	0	0			0	0.000503078	0
K9me1:1R17me2:2		0	0		0	0.000988107	0		0	0	0			0	0.000329369	0
K9me2:2K14acK18acK27me1:1K36me1:1K37me1:1		0	0		0	0.000479466	0		0	0	0			0	0.000159822	0
K9me2:1K14me2:1		0	0		0	0.000875179	0		0	0	0			0	0.000291726	0
K9me3:2K14me2K18acK23me2K27me2		0	0		0	0.00128793	0		0	0	0			0	0.000429309	0
K9me3:2K14me3:2K23acK27me2:2		0	0		0	0.00104561	0		0	0	0			0	0.000348538	0
K9me3:1K14me3:1K23acK27me3		0	0		0	0.000351773	0		0	0	0			0	0.000117258	0
R8me1K9me2K14me2K18me3K23me3		0	0		0	0.00144758	0		0	0	0			0	0.000482525	0
K9me3:1K14me3:1K23me2K27acK36me2		0	0		0	0.000312217	0		0	0	0			0	0.000104072	0
K9me3:1K14me3:1K23acK27me2K36me2		0	0		0	0.00111568	0		0	0	0			0	0.000371894	0
K9acK18me3		0	0		0	0.00125555	0.000420842		0.00120537	0	0			0	0.000558796	0.000401789
K9me1K14me1R17me2:1		0	0		0	0.00128037	0		0	0	0			0	0.000426791	0
K4me1:1K9me2:2K18ac		0	0		0	0.000270956	0.00101305		0	0.00226998	0			0	0.000428003	0.000756662
K9me3K14acK18acK23me2		0	0		0	6.77502e-05	0		0	0	0			0	2.25834e-05	0
K14acK18acK23acK27me3		0	0		0	0.000415009	0		0	0	0			0	0.000138336	0
K9me2:2K14acK18acK23me3K27me2:2		0	0		0	0.000111385	0		0	0	0			0	3.71282e-05	0
K9me1:1K14acK18acK23acK27me1:1K36me2:2		0	0		0	0.000435101	0		0	0	0			0	0.000145034	0
K9me2:1K14acK18acK23acK27me1K36me3		0	0		0	0.000308791	0		0	0	0			0	0.00010293	0
K9me2:1K14acK18acK23me3K27me3K36me1		0	0		0	0.000358644	0		0	0	0			0	0.000119548	0
K9me2:2K14acK18acK23me1K27me3K36me3		0	0		0	0.000242251	0		0	0	0			0	8.07505e-05	0
K9me2:2K14acK18acK23me3K27me1K36me3		0	0		0	0.000219283	0		0	0	0			0	7.30945e-05	0
K9me2:2K14acK18acK23acK27acK36me1		0	0		0	0.000373104	0		0	0	0			0	0.000124368	0
R8me2:1		0	0		0	4.30626e-05	1.5623e-05		0	9.9671e-06	0			0	1.95619e-05	3.32237e-06
K4me1:1K9ac		0	0		0	5.40725e-05	0.000835721		0	0	0			0	0.000296598	0
K4me1:1		0	0		0	5.55782e-05	0.000101568		0	0.00122542	0.00102236			0	5.23821e-05	0.00074926
R2me2:1		0	0		0	6.4069e-05	0		0	0	0.000117287			0	2.13563e-05	3.90957e-05
K36me3:3		0	0		0	3.61527e-05	9.48938e-05		0.000114955	0	0			0	4.36822e-05	3.83185e-05
K9me2:2K23me3:3R26me1:1		0	0		0	0.00165827	0.00266387		0.000742095	0	0.000378957			0	0.00144071	0.000373684
K9me2:2K27me3:3K36me1:1		0	0		0	0.000135223	0		0.00765259	0.00147245	0.00413653			0	4.50744e-05	0.00442052
K18me3:3K23me2K27me2:2		0	0		0	0.00121889	0		0	0	0			0	0.000406296	0
K9me3:3K27me2		0	0		0	0.000236953	0		0	0	0			0	7.89844e-05	0
K9me3:3K14me3		0	0		0	3.12672e-05	0		0	1.84672e-05	2.29315e-05			0	1.04224e-05	1.37996e-05
K9me3:3K27me3K36me2:2		0	0		0	0.000300949	0.000297034		0	0	0			0	0.000199328	0
K9me3:3K27acK36me2:2		0	0		0	0.000300949	0.000297034		0	0	0			0	0.000199328	0
K9me2:2K18acK27me3:3		0	0		0	0.000748334	0		8.42457e-05	0	0			0	0.000249445	2.80819e-05
K9me1:1K14acK27me3:3		0	0		0	0.000542525	0.00142021		0.00131973	0	0			0	0.000654246	0.000439911
K9me3:3K27me3:2K36me2:2		0	0		0	0.000109205	0		0	0	0			0	3.64017e-05	0
K14me3:3K27me3:2K36me2:2		0	0		0	5.47026e-05	0		0	0	0			0	1.82342e-05	0
K9me3:3K27me3:2		0	0		0	5.159e-05	2.38644e-05		0	2.05471e-06	0			0	2.51514e-05	6.84904e-07
K9me2:1K14me3:3K27me2K36me2		0	0		0	0.000531895	0		0	0	0			0	0.000177298	0
K9me3:3K27me3:1		0	0		0	5.31605e-06	0		0	0	0			0	1.77202e-06	0
K9me3:3R26me2:1		0	0		0	2.07815e-05	0		0	0	0			0	6.92718e-06	0
K37me3:3		0	0		0	7.64055e-06	0.000106836		1.73719e-06	0	4.30576e-06			0	3.81588e-05	2.01432e-06
K9me3:3R26me2		0	0		0	1.34124e-05	0		0	0	0			0	4.47079e-06	0
K9me2:2K14acK18acK36me3:3		0	0		0	0.000176483	0		0	0	0			0	5.88277e-05	0
K4me3:3		0	0		0	3.23182e-05	0		0.00022589	0	4.79593e-05			0	1.07727e-05	9.12832e-05
K9me1:1K23me3:3R26me1:1		0	0		0	0.000533519	0		0	0	0			0	0.00017784	0
K9me1:1K27me3:3		0	0		0	0.000675538	0.00235016		0.0075717	0.00802526	0.00913951			0	0.00100856	0.00824549
K14me1:1K27me3:3		0	0		0	0.00114656	0.00149382		0.00378787	0.00129879	0.00272572			0	0.000880128	0.00260412
R8me1:1K9me1:1R17me1:1K23me3:3		0	0		0	0.00122187	0		0.00154426	0.00104	0			0	0.000407291	0.000861422
K9me3K23me3:3K27me2		0	0		0	0.000996597	0		0	0	0			0	0.000332199	0
R8me1:1K9me1:1K27me3:3		0	0		0	0.00156104	0		0.000175024	0.0046945	0.0041709			0	0.000520346	0.00301347
K23me3K27me3:3		0	0		0	0.000329816	0		0.000272916	0	0			0	0.000109939	9.0972e-05
K18acK27me3:3		0	0		0	0.000206067	5.89854e-05		0	0	0			0	8.83507e-05	0
K9me1:1K14acK18me1:1K23me1:1K27me3:3		0	0		0	0.00135111	0		0.00202973	0.000432858	0.00215587			0	0.000450369	0.00153948
K14me3:3R17me2K23me1:1		0	0		0	0.00094382	0.00105968		0	0	0			0	0.000667833	0
K9me2K14me3:3K27me1:1K36me1:1		0	0		0	0.000601503	0		0	0	0.00262884			0	0.000200501	0.00087628
K9me3:3K27me2:1K36me3:1		0	0		0	0.000302851	0		0	0	0			0	0.00010095	0
K9me3:3K27me2K36me3:2		0	0		0	0.000299048	0		0	0	0			0	9.96826e-05	0
K9me2:1K14me3:2K27me3:3		0	0		0	0.00117668	0		0.00129262	0	0			0	0.000392228	0.000430873
K9me3:3R26me1		0	0		0	2.07815e-05	0		0	5.22884e-05	7.19727e-05			0	6.92718e-06	4.14204e-05
K14me2K18me3:3K23acK27me3:3		0	0		0	0.00060135	0		0	0	0			0	0.00020045	0
K9me2K18me3:3K23acK27me3:3		0	0		0	0.000152147	0		0	0	0			0	5.07158e-05	0
K9me1K14me1K18me1K27me2		0	0		0	0.00107446	0		0	0	0			0	0.000358155	0
K9me2K18me1K27me2:1		0	0		0	0.000442599	0.00074778		0	0.00169085	0			0	0.000396793	0.000563617
K14me1:1K23me1K27me3		0	0		0	0.00179037	0		0.000276764	0	0			0	0.000596788	9.22546e-05
K14me1:1K18me1K27me3		0	0		0	0.000406746	0		0	0.000260067	0			0	0.000135582	8.66889e-05
K9me2K27me3:1K36me1		0	0		0	0.00201105	0.00404611		0	0	0			0	0.00201905	0
K14me2K27me3:1K36me1		0	0		0	0.00139364	0.00173125		0	0	0			0	0.00104163	0
K9me2:1K27me3K36me1		0	0		0	0.00100984	0.00342866		0	0	0			0	0.0014795	0
K9me3K36me1R40me2:1		0	0		0	0.000793182	0		0	0	0			0	0.000264394	0
K14me2:1K27me3K36me1		0	0		0	0.000706764	0.000255612		0	0	0			0	0.000320792	0
K14me2K27me3:2K36me1		0	0		0	0.0010755	0.000728627		0	0	0			0	0.000601377	0
K9me2:1K18me1K23ac		0	0		0	0.000748418	0		0	0	0			0	0.000249473	0
K9me2K27me3:2K36me1		0	0		0	0.000625434	0.00101213		0	0	0			0	0.000545856	0
K14me2K23me1K36me3:2		0	0		0	0.0012568	0		0	0	0			0	0.000418934	0
K14me1K18me3K23me1K27me2		0	0		0	0.000590669	0		0	0	0			0	0.00019689	0
K9me3K27me3:1K36me1		0	0		0	0.00494328	0.00374708		0.000791573	0	0			0	0.00289679	0.000263858
K9me3K23me3:1K36me1		0	0		0	0.00132855	0		0	0	0			0	0.000442851	0
K9me3K27me3:2K36me1		0	0		0	0.000657094	0.00108791		0.0013814	0	0			0	0.000581668	0.000460466
K9me1:1K14me1K23me3K27me3		0	0		0	0.000886928	0		0	0	0			0	0.000295643	0
K9acK14me2K23me1K27me3:1		0	0		0	0.00229425	0		0	0	0			0	0.000764751	0
K9acK14me2K23me1K36me3:1		0	0		0	0.000335835	0.00243771		0	0	0			0	0.000924515	0
K9me3K14me3K18me1K23me1K27ac		0	0		0	0.00111769	0		0	0	0			0	0.000372563	0
K9me1K18me3K23me3K27me3		0	0		0	0.00199987	0		0	0	0			0	0.000666624	0
R8me1K18me3		0	0		0	4.54603e-05	0		0	0	0			0	1.51534e-05	0
K9acK14me1:1K18me1:1K23me1		0	0		0	0.000620595	0		0	0	0			0	0.000206865	0
K9me2K14me2R17me1		0	0		0	0.00144758	0		0	0	0			0	0.000482525	0
K9me2:2K23me1:1K27me1:1		0	0		0	0.000364415	0.000981254		0	0	0			0	0.000448556	0
R17me2:2K36me2:2		0	0		0	0.000769344	0		0	0	0.000152325			0	0.000256448	5.0775e-05
K9me2R42me2:2		0	0		0	1.14226e-05	0		0	0	0			0	3.80752e-06	0
K9me2K36me2:2		0	0		0	0.0012565	0.00218992		0	0	0			0	0.00114881	0
K9me3K27me2K36me2:2		0	0		0	0.00034166	0.000747999		0.00127562	0.00198804	0.00142319			0	0.00036322	0.00156228
K18acK23me2:2K27me2:2		0	0		0	0.000712705	0		0	0.000537212	0			0	0.000237568	0.000179071
K9me2:2K27me3K36me3		0	0		0	0.000302878	0		0	0	0			0	0.000100959	0
K9me1:1K14me1:1K18acK36me2:2		0	0		0	0.00102683	0		0	0	0			0	0.000342276	0
K9me2:2K14me1:1		0	0		0	6.57955e-05	0		1.98067e-05	3.30294e-05	0.00370547			0	2.19318e-05	0.00125277
K9me2:2K23acK27acK36me2:1		0	0		0	0.000123334	0		0	0	0.000421156			0	4.11113e-05	0.000140385
K9me2:2K23me3K27me2K36me2		0	0		0	0.000123334	0		0	0	0			0	4.11113e-05	0
K14acR17me1:1K18acK23acR26me1:1K27me2:2		0	0		0	0.000308653	0		0	0	0			0	0.000102884	0
K9me2:2K14acK18acK23me3K27me2K36me2		0	0		0	0.000461535	0		0	0	0			0	0.000153845	0
R17me1:1K23me1:1K27me1:1		0	0		0	0	0.000360604		0	0	0			0	0.000120201	0
K23me1:1K36me2:2		0	0		0	0	0.000207267		0	0	0			0	6.90891e-05	0
K18me1:1K36me2:2		0	0		0	0	0.000167829		0	0	0			0	5.59429e-05	0
K23me1:1R26me1:1K27me1:1		0	0		0	0	0.000154521		0	0	0			0	5.15071e-05	0
K37me3R42me1		0	0		0	0	0.00032994		0	0	0			0	0.00010998	0
R17me2K18me2		0	0		0	0	0.000436326		0	0	0			0	0.000145442	0
K23me2K27ac		0	0		0	0	0.000435306		0	0	0			0	0.000145102	0
K14me2:1K27me2:2		0	0		0	0	0.000326129		0	1.8757e-05	0			0	0.00010871	6.25233e-06
R26me2K27me3		0	0		0	0	0.000426928		0	0.000920496	0.000699521			0	0.000142309	0.000540006
K18me2:1K27me2:2		0	0		0	0	0.000121349		0	0	0			0	4.04497e-05	0
K14me2K18me1R26me2		0	0		0	0	0.00106764		0	0.00161979	0			0	0.000355882	0.000539931
K14me2:2R26me1:1		0	0		0	0	0.00243757		0	0.000322728	0			0	0.000812523	0.000107576
K9me2:1K14me1K27me2		0	0		0	0	0.00091668		0	0	0			0	0.00030556	0
K9me3:1K18me1		0	0		0	0	0.000921029		0	0	0			0	0.00030701	0
K14me2K18me1:1R26me2		0	0		0	0	0.0022189		0	0	0.000956628			0	0.000739632	0.000318876
K14me2K18me1K23me1K27me1:1		0	0		0	0	0.00105894		0	0	0			0	0.000352981	0
K9me1:1R17me1		0	0		0	0	0.00117542		0	0	0			0	0.000391805	0
R26me2K36me2:1		0	0		0	0	0.000400672		0	0	0			0	0.000133557	0
K23acR26me1K27me1:1		0	0		0	0	0.000489637		0	0	0			0	0.000163212	0
K9acK27me2:2		0	0		0	0	0.000221152		0	0	0			0	7.37172e-05	0
K9me2R17me1:1K23me1		0	0		0	0	0.0010129		0	0	0			0	0.000337632	0
R8me2K27me3K36me1:1		0	0		0	0	0.00063078		0	0	0			0	0.00021026	0
K14me2R40me1		0	0		0	0	0.00122646		0	0	0			0	0.000408821	0
K9me2:1K23me1K27me1		0	0		0	0	0.001311		0	0	0			0	0.000437	0
K14me2R40me2:1		0	0		0	0	0.000912568		0	0	0			0	0.000304189	0
K9me2:2K27me2K36me2		0	0		0	0	0.000351997		0.000997346	0.000458565	0.0025489			0	0.000117332	0.00133494
K9me1K14me1K18me1R26me1:1K36me2		0	0		0	0	0.000460047		0	0	0			0	0.000153349	0
K14me2K18me1K36me3:1		0	0		0	0	0.0010343		0	0	0			0	0.000344768	0
K9me3R17me1		0	0		0	0	0.00142951		0	0	0.00101852			0	0.000476504	0.000339507
K9me1K14me1K23me1:1K27me3		0	0		0	0	0.00136145		0	0	0			0	0.000453816	0
K14me2K36me2:1		0	0		0	0	0.00144977		0	0	0			0	0.000483256	0
K14me2K27me1K36me3:2		0	0		0	0	0.00130904		0	0	0			0	0.000436347	0
K9me2R26me2:2		0	0		0	0	0.00101213		0	0	0			0	0.000337378	0
K9me1R17me2:2K27me3		0	0		0	0	0.00162604		0	0	0			0	0.000542015	0
K9me1K14me1R26me2:2K36me2		0	0		0	0	0.0015176		0	0	0			0	0.000505867	0
K9me1K14me1K36me2:2		0	0		0	0	0.0013844		0	0	0			0	0.000461468	0
K9me2K14me1K18me1K36me2:2		0	0		0	0	0.000880339		0	0	0			0	0.000293446	0
K9me2K14me1K36me3:2		0	0		0	0	0.000380353		0	0	0			0	0.000126784	0
K14me2:2K23me1K27ac		0	0		0	0	0.00172531		0	0	0			0	0.000575102	0
R17me1:1K23acR26me1:1K27me1:1		0	0		0	0	0.000462224		0	0	0			0	0.000154075	0
R17me1:1K23acK36me2:2		0	0		0	0	0.000133294		0	0	0			0	4.44313e-05	0
K36me2:1		0	0		0	0	5.23277e-06		3.19988e-06	0	0			0	1.74426e-06	1.06663e-06
K23acK27me1K36me3		0	0		0	0	0.000123768		0	0	0			0	4.1256e-05	0
K23acR26me1:1K36me2:2		0	0		0	0	0.000624867		0	0	0			0	0.000208289	0
K23me3K27me2		0	0		0	0	0.00030873		0	0.000391858	0.000470677			0	0.00010291	0.000287512
K14me3:1R17me1:1K27me2:2		0	0		0	0	0.000120537		0	0	0			0	4.01789e-05	0
K18me2K23me3		0	0		0	0	0.000579807		0	0	0			0	0.000193269	0
K9me2K18acR26me2		0	0		0	0	0.000852777		0	0	0			0	0.000284259	0
K9me1:1K14me1:1		0	0		0	0	0.000900209		2.18215e-05	0.000428374	0.000530841			0	0.00030007	0.000327012
K9me3R42me2:1		0	0		0	0	0.00164987		0.00120653	0	0			0	0.000549956	0.000402178
K14acR26me1		0	0		0	0	1.75683e-05		0	6.69487e-05	6.97613e-05			0	5.85611e-06	4.557e-05
K9me3R26me2:1K27me1K36me1		0	0		0	0	0.000984307		0	0	0			0	0.000328102	0
K9me1:1K14me1K18me1K36me2		0	0		0	0	0.00157765		0	0	0			0	0.000525882	0
R8me1K14me2:1K27me2K36me2		0	0		0	0	0.000893831		0	0	0			0	0.000297944	0
K9me3:2K27me2K36me2		0	0		0	0	0.00098081		0	0	0			0	0.000326937	0
K9me3K27me1K36me3:2		0	0		0	0	0.000502242		0.00260928	0	0.00154834			0	0.000167414	0.00138587
K23acR26me2K27ac		0	0		0	0	0.000878481		2.10776e-05	0	0			0	0.000292827	7.02587e-06
K9me2:1K14acK36me2:2		0	0		0	0	0.000696365		0	0	0			0	0.000232122	0
K9me2K18me3:2K27me2:2		0	0		0	0	0.00151014		0.00081563	0	0.000380635			0	0.000503379	0.000398755
K9me2K18me1K23me1K27me3		0	0		0	0	0.000236677		0	0	0			0	7.88924e-05	0
K14me2K23me3:2K27me2:2		0	0		0	0	0.000944807		0	0	0			0	0.000314936	0
K14me2K23me3:1K27me2:2		0	0		0	0	0.000147622		0	0	0			0	4.92074e-05	0
K9me2:1K23me3K27me2:2		0	0		0	0	0.000753462		0	0	0			0	0.000251154	0
K9me3K18acK27me2		0	0		0	0	0.000350035		0	0	0			0	0.000116678	0
K14me1:1K18me1:1K23acK27me2:2		0	0		0	0	0.000663116		0	0.000518579	0			0	0.000221039	0.00017286
K9me2:2K23me3:1K27me2:1		0	0		0	0	0.00115829		0	0	0			0	0.000386097	0
K9me2:2K23me1:1K27me2:1		0	0		0	0	0.0003022		0	0	0			0	0.000100733	0
K9me2:2K14me2:2K27me3		0	0		0	0	0.000458331		0	0	0			0	0.000152777	0
K9acK14me2:2K27me1:1K36me1:1		0	0		0	0	0.000871464		0	0	0			0	0.000290488	0
K9me2:2K14acK27me1:1		0	0		0	0	0.00185816		0.00135941	0	0.00324627			0	0.000619385	0.00153522
K9me2:2K14acK18me2:2R26me2:2		0	0		0	0	0.00197809		0.00136642	0.00249464	0.00296174			0	0.000659365	0.00227427
K9me2:2R26me2K27me2:1		0	0		0	0	9.77068e-05		0	0	0			0	3.25689e-05	0
K14me2:2K18me2K23me1K27me2:2		0	0		0	0	0.000383639		0	0	0			0	0.00012788	0
K9me3K18me1K36me2		0	0		0	0	0.000356573		0	0	0			0	0.000118858	0
K9me3K14acK27me2:1		0	0		0	0	0.0013352		0.000478655	0	0			0	0.000445068	0.000159552
K9me3R26me2K27me2		0	0		0	0	0.000467031		0	0	0			0	0.000155677	0
K9me2:2K23acR40me2:2		0	0		0	0	0.00066276		0.00030575	0.00033771	0.000162514			0	0.00022092	0.000268658
K9me2K23acK27me3:1		0	0		0	0	0.000355839		0	0	0			0	0.000118613	0
K9me2:1K23acK27me3		0	0		0	0	0.000660565		0	0	0			0	0.000220188	0
K14me3:1R17me2:2		0	0		0	0	0.00132525		0	0	0			0	0.000441751	0
K9me2:1K14acK27me3		0	0		0	0	0.000250349		0	0	0			0	8.34498e-05	0
K9me2:1K18me3:2K27me2:2		0	0		0	0	0.00125338		0	0	0			0	0.000417794	0
K9me2:2K14me1:1K18me1		0	0		0	0	0.000957173		0	0	0			0	0.000319058	0
K14me3R26me1:1		0	0		0	0	0.00110054		0	0	0			0	0.000366846	0
K9me3:1K27me2K36me3		0	0		0	0	0.000833509		0	0	0			0	0.000277836	0
K14acK18acK36me2:2		0	0		0	0	0.000111216		0	0	0			0	3.70719e-05	0
K14acK27me2K36me3:2		0	0		0	0	0.000785455		0	0	0			0	0.000261818	0
K18acK23acK27me2:2		0	0		0	0	0.00134417		0	0	0			0	0.000448057	0
K9me2:2K27me3K36me3:1		0	0		0	0	8.29502e-05		0	0	4.54742e-05			0	2.76501e-05	1.51581e-05
K9acK14me2K23me3:2K27me3:1		0	0		0	0	0.00205778		0	0	0			0	0.000685926	0
K9me1:1K14acK18me1K23me1K27me1K36me2		0	0		0	0	0.0010811		0	0	0			0	0.000360367	0
K9acK14me2:1K23me1K27me1K36me2		0	0		0	0	0.000575834		0	0	0			0	0.000191945	0
K9me2:1K14acK36me2		0	0		0	0	0.00199317		0	0	0			0	0.00066439	0
K9acK18me2		0	0		0	0	0.00394472		0	0	0			0	0.00131491	0
K14me2K18acK27me2:1K36me2:1		0	0		0	0	0.00171067		0	0	0			0	0.000570222	0
K9me3K14me1		0	0		0	0	0.00123879		0	0	0			0	0.00041293	0
K9me2:2K27acK36me3		0	0		0	0	0.00015317		0	0	0			0	5.10567e-05	0
K14acK18acK23me1:1K27me2:2		0	0		0	0	0.000522625		0	0	0			0	0.000174208	0
K9me1:1K18acK23acK27me2:2		0	0		0	0	0.00128546		0	0	0			0	0.000428487	0
K9me1:1K14acK27me3:2		0	0		0	0	0.00158504		0	0.000226041	0			0	0.000528347	7.53471e-05
K9me1:1K18ac		0	0		0	0	0.00158223		0	0	0.000839628			0	0.00052741	0.000279876
K9me1:1K14acK18me1:1K27me3:1		0	0		0	0	0.00161866		0	0	0			0	0.000539552	0
K9me3K14acK23me2:1		0	0		0	0	0.00207748		0	0	0			0	0.000692493	0
K9me3K14me3K27me2:1		0	0		0	0	0.00191461		0	0	0			0	0.000638203	0
K9acK14me3K27me2:1		0	0		0	0	0.00085018		0.001598	0	0			0	0.000283393	0.000532668
K9me2:1K18me3		0	0		0	0	3.98358e-05		0	0	0			0	1.32786e-05	0
K9me3:2K14acK36me2		0	0		0	0	0.00168766		0	0.00122043	0.000468553			0	0.000562553	0.000562995
R8me1K9acR17me2R26me2		0	0		0	0	0.00142242		0	0	0			0	0.00047414	0
K9me3K14acK36me2:2		0	0		0	0	0.00201914		0.00136309	0.000455705	0			0	0.000673048	0.000606264
K9me2:1K18acK23acK27me2:2		0	0		0	0	0.00201567		0	0	0			0	0.000671891	0
K9me2K18me3K23acK27me3		0	0		0	0	0.000630755		0	0	0			0	0.000210252	0
R17me2K18me3K23acK27me3		0	0		0	0	0.000611216		0	0	0			0	0.000203739	0
K9acK14me2K18me1K23me2K27me3		0	0		0	0	0.000351403		0	0	0			0	0.000117134	0
K9me2:2K18acK23acR40me2:2		0	0		0	0	0.00146385		0	0	0			0	0.000487949	0
K9me2:2K18acK23acK27me1:1		0	0		0	0	0.000198526		0.00150259	0	0			0	6.61753e-05	0.000500863
K9me2:2K14acK18acK23me2:2R26me2:2		0	0		0	0	0.00204242		0	0	0			0	0.000680806	0
K14acR17me2:2K18acK27me2:2		0	0		0	0	0.00177946		0	0	0			0	0.000593154	0
K9acK14acK23me2R26me1K27me2		0	0		0	0	0.000621395		0	0	0			0	0.000207132	0
K14acK18acR26me1K27me2		0	0		0	0	0.000471684		0	0	0			0	0.000157228	0
K9acK14me2K23me3K27me3		0	0		0	0	0.00097079		0	0	0			0	0.000323597	0
K9acK14me2K18me1K23me1K27me2		0	0		0	0	0.000479845		0	0	0			0	0.000159948	0
K9me2K14acK18acK23me1		0	0		0	0	0.000733574		0	0	0			0	0.000244525	0
K4acK23me3		0	0		0	0	0.00167468		0	0	0			0	0.000558226	0
K9me3K14me3K23me2		0	0		0	0	0.00185331		0	0	0			0	0.00061777	0
K4me1:1K9acK14me1:1K18me1:1K27me2:1K36me2		0	0		0	0	0.0017851		0	0	0			0	0.000595034	0
K9acK14me2K23me3K27me1:1		0	0		0	0	0.000545479		0	0	0			0	0.000181826	0
K9acK14acK23me2:2K27me2:2		0	0		0	0	0.00124993		0	0	0			0	0.000416643	0
K9me2K18acK23acK27me3:1		0	0		0	0	0.000934627		0	0	0			0	0.000311542	0
K14acK18acK23me3K27me2:1		0	0		0	0	0.000906071		0	0	0			0	0.000302024	0
K14acK18me2:2K23me3K27me2:2		0	0		0	0	0.00128935		0	0	0			0	0.000429782	0
R8me1:1K9me2:2K23me1:1		0	0		0	0	5.46544e-05		0	0	0			0	1.82181e-05	0
K9acK14me2K18me1:1K27me3		0	0		0	0	0.00123779		0	0	0			0	0.000412597	0
K14me2K18acK23acK27me3:1		0	0		0	0	0.00196238		0	0	0			0	0.000654126	0
K9me1:1K14acK18me1:1K23me1:1K27me2:2		0	0		0	0	0.0011215		0	0	0			0	0.000373834	0
K9me2:2K18acK23me2:1K27me2:1		0	0		0	0	0.00210308		0	0	0			0	0.000701027	0
K14acK18acK23me3K27me2:2		0	0		0	0	0.000121748		0	0	0			0	4.05828e-05	0
K14acK18acK23acK27me1:1K36me1:1		0	0		0	0	0.000101123		0	0	0			0	3.37076e-05	0
K14me3:1K18acK23acK27me3		0	0		0	0	0.00155351		0	0	0			0	0.000517837	0
K9acK14acK18me1K23me1R26me1K27me3:1		0	0		0	0	0.000874513		0	0	0			0	0.000291504	0
K9me1K14me1		0	0		0	0	0.00145809		0	0	0			0	0.000486029	0
K9acK14me3K23me1K27me1K36me2:1		0	0		0	0	0.000482753		0	0	0			0	0.000160918	0
K9me3:1K14acK23me3K27me3		0	0		0	0	0.000993028		0	0	0			0	0.000331009	0
K9me3K14acK18acK27me3:2		0	0		0	0	0.000731182		0	0	0			0	0.000243727	0
K9acK14me3K23me2:1K27me2:1		0	0		0	0	0.000731182		0	0	0			0	0.000243727	0
K9me2K14acK18acK23me2K36me2:2		0	0		0	0	0.000776159		0	0	0			0	0.00025872	0
K9acK14me2K23me3K36me2:2		0	0		0	0	0.000703372		0	0	0			0	0.000234457	0
K9acK14me2:2K18me1K23me2K27me2		0	0		0	0	0.000823812		0	0	0			0	0.000274604	0
K14acK18acK23me2:1K27me2:2		0	0		0	0	4.02817e-05		0	0	0			0	1.34272e-05	0
K14acK18acK23me3K27me2		0	0		0	0	0.000287446		0	0	0			0	9.58155e-05	0
K9acK14me3:1K18me1K23me2K27me2K36me2		0	0		0	0	0.000260208		0	0	0			0	8.67361e-05	0
K9acK14me3:1K23me3K27me2K36me2		0	0		0	0	0.0011315		0	0	0			0	0.000377165	0
K9me3:1K14acK18acK23me2		0	0		0	0	0.00117161		0	0	0			0	0.000390537	0
K9acK14me3K23me2:1K27me2K36me2		0	0		0	0	0.0010357		0	0	0			0	0.000345233	0
K4me1:1R8me1		0	0		0	0	0.00112131		0	0	0			0	0.000373771	0
K9me3K18acK23acK27me2:1K36me2:1		0	0		0	0	0.00106368		0	0	0			0	0.000354559	0
K9me3K14me3K23acK36me3:1		0	0		0	0	0.000941173		0	0	0			0	0.000313724	0
K9acK14acK23me3R26me2		0	0		0	0	0.000107398		0	0	0			0	3.57993e-05	0
K9me2:2K14acK18acK23me2		0	0		0	0	0.000133497		0	0	0			0	4.4499e-05	0
K4me1:1K9me1:1K14me1:1		0	0		0	0	0.000190088		0	0.000182126	0			0	6.33625e-05	6.07087e-05
R8me1K9me2:2K14me3K18me3K23me3K27me2K36me2		0	0		0	0	0.000857636		0	0	0			0	0.000285879	0
R8me1:1K14acR17me1:1K18acK23acK27me3		0	0		0	0	0.000557203		0	0	0			0	0.000185734	0
K9acK14me2:2K18me3K23me3K27me3:1		0	0		0	0	0.000490959		0	0	0			0	0.000163653	0
K9me3:1K14ac		0	0		0	0	2.86381e-05		0	0	0			0	9.54602e-06	0
K4me1:1K9me3K14me3		0	0		0	0	0.000345914		0	0	0			0	0.000115305	0
K23acK36me3:3		0	0		0	0	0.000748635		0	0	0			0	0.000249545	0
K9acK14me2K23me3:3K27me3		0	0		0	0	0.00205778		0	0	0			0	0.000685926	0
K9me2:2K27me3:3K36me3:1		0	0		0	0	0.00015317		0	0	0			0	5.10567e-05	0
K9me2:2K23me3:3		0	0		0	0	5.73986e-05		0.00136261	0	0			0	1.91329e-05	0.000454202
K14me3:3K23acK37me3:2		0	0		0	0	3.91895e-05		0	0	0			0	1.30632e-05	0
K14me3:3K27acK37me3:2		0	0		0	0	6.19458e-05		0	0	0			0	2.06486e-05	0
K9me1:1K14acK18acK27me3:3		0	0		0	0	0.000802114		0	0	0			0	0.000267371	0
K9acK14me3:3K23me1:1K27me2:2K36me2:2		0	0		0	0	0.000152534		0	0	0			0	5.08446e-05	0
K9acK14me3:3K23me3:1K27me2:2K36me2:2		0	0		0	0	0.00023752		0	0	0			0	7.91734e-05	0
K23me3:3R26me1:1		0	0		0	0	0.000366237		0	0	0			0	0.000122079	0
K18me1:1K23me3:3R26me1:1		0	0		0	0	0.00116047		0	0	0			0	0.000386824	0
K27me3:3K36me1:1		0	0		0	0	0.000438362		0.000567366	0.000538259	0.000214873			0	0.000146121	0.000440166
K14acK23me1:1K27me3:3		0	0		0	0	0.00039052		0.000459385	0	0			0	0.000130173	0.000153128
K9me2K23me3:3K27me3		0	0		0	0	0.000623903		0	0	0			0	0.000207968	0
K14me3:3R17me2K27me1:1		0	0		0	0	0.000892803		0	0	0			0	0.000297601	0
K9me3:3K27me3:1K36me2:1		0	0		0	0	0.000594069		0	0	0			0	0.000198023	0
K14acK18acK27me3:3		0	0		0	0	0.00158145		0	0	0			0	0.00052715	0
K9me3:3K14acK18ac		0	0		0	0	0.000734048		0	0	3.23084e-05			0	0.000244683	1.07695e-05
K9acK14me3:3K23me3K27me3K36me1		0	0		0	0	0.000564184		0	0	0			0	0.000188061	0
K9acK14me3:3K23me3K27me2K36me2		0	0		0	0	0.000599425		0	0	0			0	0.000199808	0
K9acK14me3:3K23me3		0	0		0	0	0.000390054		0	0	0			0	0.000130018	0
K18me2R26me1K27me1		0	0		0	0	0.000446671		0	0	0			0	0.00014889	0
K9me2K18me1K23me1K27me1		0	0		0	0	0.00112595		0	0	0			0	0.000375318	0
K9me2K18me1K23me3:2K27me2:1		0	0		0	0	0.000704614		0	0	0			0	0.000234871	0
K14me2K23me1K27me1:1		0	0		0	0	0.00149814		0	0	0			0	0.000499379	0
K9me3K18me1K27me1:1		0	0		0	0	0.00134115		0	0	0			0	0.000447051	0
K9me1:1K14me1:1K27me3K36me1		0	0		0	0	0.000882135		0	0.00144389	0.000977866			0	0.000294045	0.000807253
K9me1:1K14me1:1K23me1K27ac		0	0		0	0	0.000843171		0	0	0			0	0.000281057	0
K14me3K18me1K23me1K27me2		0	0		0	0	0.000300093		0	0	0			0	0.000100031	0
K9me1:1K14me1:1R17me1		0	0		0	0	0.000146861		0	0	0			0	4.89538e-05	0
K9me3K18me1		0	0		0	0	2.38791e-05		0	0	0			0	7.95971e-06	0
K9me3K14me3:2K18me1K23me1		0	0		0	0	0.00123879		0	0	0			0	0.00041293	0
K9acK14me2K18me1K27me3		0	0		0	0	0.000547059		0	0	0			0	0.000182353	0
R8me1K9acK14me2R26me1:1R40me1:1R42me1:1		0	0		0	0	0.00166462		0	0	0			0	0.000554873	0
K9acK14acK18me1K27me2:1K36me2		0	0		0	0	0.0010836		0	0	0			0	0.000361201	0
K9acK14acK18me1K23me2:1K27me3		0	0		0	0	0.000682756		0	0	0			0	0.000227585	0
K23me2:2K27me1:1		0	0		0	0	0.000475584		0	0	0			0	0.000158528	0
K14me2:2R26me2:2		0	0		0	0	0.00236406		0	0	0			0	0.000788021	0
K14me2K36me2:2		0	0		0	0	0.000712084		0	0	0			0	0.000237361	0
K14me2:2R26me2K36me2		0	0		0	0	0.00172531		0	0	0			0	0.000575102	0
K9me2:2R26me2:2K27ac		0	0		0	0	0.000951028		0	0	0			0	0.000317009	0
K9me1:1K14me1:1K23me3K27me2:2		0	0		0	0	0.000396905		0	0.00112235	0			0	0.000132302	0.000374116
K9me2:2K27acR40me2:2		0	0		0	0	0.00066276		0	0	0			0	0.00022092	0
K9me2:2K14me1:1K18me2		0	0		0	0	0.000957173		0	0	0			0	0.000319058	0
K9me2:2K18me2		0	0		0	0	1.81351e-05		0	0	0.00144794			0	6.04504e-06	0.000482647
K9acK14me3K36me2:2		0	0		0	0	0.00100957		0.00180334	0.000455705	0			0	0.000336524	0.000753014
K9me1:1K14acK18me1:1K23me1:1K36me2:2		0	0		0	0	0.000368139		0	0	0			0	0.000122713	0
K9acK14me2:2K18me2K23me2		0	0		0	0	0.00146707		0	0	0			0	0.000489024	0
K27me2K36me3		0	0		0	0	0		0.00042456	0	0.00086159			0	0	0.000428717
K14me2:2K27me1:1K36me1:1		0	0		0	0	0		0.000314967	0.000652438	0.000229947			0	0	0.000399117
K9me1:1K18me1K27me2:2		0	0		0	0	0		0.000246552	0	0			0	0	8.2184e-05
K18me1:1K23me1:1K27me2:2		0	0		0	0	0		0.000165085	0.000455996	0			0	0	0.000207027
R17me1:1K18me1K27me2:2		0	0		0	0	0		2.48821e-05	0	0.00044605			0	0	0.000156977
R17me2:1K27me2:2		0	0		0	0	0		9.08237e-05	0	7.25831e-05			0	0	5.44689e-05
K9me2:2K27me2:1		0	0		0	0	0		0.000342435	0.000428812	0			0	0	0.000257082
R17me1:1K23me1:1K36me2:2		0	0		0	0	0		0.000233791	0	0			0	0	7.79305e-05
K23me2:2R26me2:2K27me2:2		0	0		0	0	0		0.000337773	0	0			0	0	0.000112591
K23acK27me2:1		0	0		0	0	0		0.000173381	0	0			0	0	5.77936e-05
K14me1:1K23me1K27ac		0	0		0	0	0		0.000276764	0	0			0	0	9.22546e-05
K23me1:1		0	0		0	0	0		0.000632975	0	0			0	0	0.000210992
K9me1:1K14me1K18me1		0	0		0	0	0		0.000558881	0	0			0	0	0.000186294
K18me3K27me2:1		0	0		0	0	0		0.000725909	0	0			0	0	0.00024197
K9me1:1R26me1		0	0		0	0	0		0.000643658	0	0.000941655			0	0	0.000528437
R17me1K18me1K27me3:1		0	0		0	0	0		0.000254538	0	0.00119697			0	0	0.000483837
K9me1:1K23me1K27me3		0	0		0	0	0		0.00071802	0	0.00142312			0	0	0.000713712
K9me1:1K27me2K36me2		0	0		0	0	0		0.00110512	0	0			0	0	0.000368372
K14me1:1K18me1:1R26me1:1		0	0		0	0	0		0.000678382	0	0			0	0	0.000226127
K9me2:2K18me1:1K23me1:1R26me2:2K27me1:1		0	0		0	0	0		0.00225327	0.00825783	0.0170929			0	0	0.00920132
K9me1:1K14me1:1R26me1:1K36me2:2		0	0		0	0	0		0.00202117	0	0			0	0	0.000673725
K9me1:1K14me1:1R26me1:1K27me2:2		0	0		0	0	0		0.000607712	0	0.000813943			0	0	0.000473885
K9me2:2K18me1:1R26me2:2		0	0		0	0	0		0.0012375	0.000826891	0.0024705			0	0	0.00151163
K9me2:2R17me1:1K27me1:1K36me1:1		0	0		0	0	0		0.000860425	0	0			0	0	0.000286808
K9me1:1K14me1:1R26me1:1		0	0		0	0	0		0.00083031	0.00593805	0.00434284			0	0	0.00370373
K9me1:1R17me1:1R26me1:1		0	0		0	0	0		0.000770862	0	0.000819075			0	0	0.000529979
K9me2:2R26me2K27me2		0	0		0	0	0		0.00313995	0.00235256	0.000208475			0	0	0.00190033
K9me2:2K27me1K36me3		0	0		0	0	0		0.00611019	0.000839221	0.00246057			0	0	0.00313666
K9me2:2R26me2K36me2		0	0		0	0	0		0.000426539	0	0			0	0	0.00014218
K9me2:2K36ac		0	0		0	0	0		0.000399726	0.000300267	0			0	0	0.000233331
K14me2:2K27me1K36me3		0	0		0	0	0		0.000281462	0	0			0	0	9.38206e-05
K9me2:2K36me3		0	0		0	0	0		0.000715224	0.000300267	0			0	0	0.000338497
K23acR26me1:1		0	0		0	0	0		0.000545832	0	0			0	0	0.000181944
K14me3R26me2K36me2:1		0	0		0	0	0		0.00103881	0	0			0	0	0.000346269
K9me1K14me1R17me1K36me2:1		0	0		0	0	0		0.000470473	0	0			0	0	0.000156824
K9me1K14me1K18me1K36me2:1		0	0		0	0	0		0.000351597	0	0			0	0	0.000117199
K9me3K36me1:1K37me3:1		0	0		0	0	0		0.000791573	0	0			0	0	0.000263858
K9me2K14me1K36me2:1		0	0		0	0	0		0.000407143	0	0			0	0	0.000135714
K9me3:2K36me2		0	0		0	0	0		0.00104725	0.00112442	0			0	0	0.000723891
K9me2:2K27me2K37me3		0	0		0	0	0		0.000722305	0	0			0	0	0.000240768
K9me2:2K27me1K36me1K37me3		0	0		0	0	0		2.19001e-05	0.00287957	0.00128088			0	0	0.00139412
K9me3K27me2:1R49me2:1		0	0		0	0	0		0.00122117	0	0			0	0	0.000407057
K9me3:2R26me2K36me2		0	0		0	0	0		0.00142399	0	0			0	0	0.000474664
K9me1:1R17me1:1K27me2:2K36me2:2		0	0		0	0	0		0.00114625	0.00146538	0			0	0	0.000870541
R8me1:1K9me1:1K27me2:2K36me2:2		0	0		0	0	0		0.00228702	0.00125816	0.00179329			0	0	0.00177949
K9me1:1K14me1:1K27me2:2K36me2:2		0	0		0	0	0		0.000949119	0	0.00155784			0	0	0.000835652
R8me1:1K9me1:1K27me2K36me2		0	0		0	0	0		0.000157734	0	0			0	0	5.25779e-05
K9me3R26me2:1K36me2:1		0	0		0	0	0		0.000679903	0	0			0	0	0.000226634
K9me3K27me2:2R49me2:1		0	0		0	0	0		0.00114316	0	0			0	0	0.000381053
K9me3R17me2R49me2:2		0	0		0	0	0		0.00100765	0	0			0	0	0.000335883
R8me1K9me2K36me2:2		0	0		0	0	0		0.000541186	0	0			0	0	0.000180395
K9me3R42me2:2		0	0		0	0	0		0.00219721	0.00120516	0			0	0	0.00113412
K9me2:1K14me3		0	0		0	0	0		0.00278396	0.0018793	0			0	0	0.00155442
K9me3K27me2:2		0	0		0	0	0		0.00114697	0	0.00142098			0	0	0.000855984
K9me2:2K27me2K36me3:1		0	0		0	0	0		0.00586492	0.00424489	0.00218565			0	0	0.00409849
K9me3R40me2:2		0	0		0	0	0		0.00113725	0	0			0	0	0.000379083
K9me2:2K27me2K37me3:1		0	0		0	0	0		0.000466161	0	0			0	0	0.000155387
K14me2:1K18acK27me2:2		0	0		0	0	0		0.000754099	0	0			0	0	0.000251366
K9me2:2K18me2:1K23me3:1		0	0		0	0	0		0.000797836	0	0			0	0	0.000265945
K9me2:1K18acK27me2:2		0	0		0	0	0		0.000840158	0	0			0	0	0.000280053
R17me2K18me3:1K27me2:2		0	0		0	0	0		4.48396e-05	0	0			0	0	1.49465e-05
K9me2:2K14me2:1K27me3:1		0	0		0	0	0		0.000901142	0.00120411	0			0	0	0.000701752
K14me2:1K18me3:1K27me2:2		0	0		0	0	0		0.000233846	0	0			0	0	7.79486e-05
K14me2K18me3:2K27me2:2		0	0		0	0	0		0.00053628	0	0.000510946			0	0	0.000349075
K9me2:2K23acK36me1:1K37me1:1		0	0		0	0	0		0.000354885	0.00078342	0			0	0	0.000379435
K9me2:2K23me2:1K27me3:1		0	0		0	0	0		0.000364165	0.000842299	0			0	0	0.000402155
K14acK18me1:1K23me1:1K27me2:2		0	0		0	0	0		0.00112607	0	0			0	0	0.000375356
K9me2:2K14acR42me2:2		0	0		0	0	0		0.00204014	0.00103419	0.00114129			0	0	0.00140521
K9me2:2K23acR49me2:2		0	0		0	0	0		0.000770067	0.000754843	0			0	0	0.000508303
K9me1:1K14me1:1K23acK36me2:2		0	0		0	0	0		0.000828865	0	0			0	0	0.000276288
K14me1:1K18acK23me1:1K27me2:2		0	0		0	0	0		0.000839233	0	0			0	0	0.000279744
K9me1:1K14me3K18me3		0	0		0	0	0		0.000885212	0	0			0	0	0.000295071
K14me1:1K18me1:1K23me3:1K27me2:2		0	0		0	0	0		0.000620159	0	0			0	0	0.00020672
K9me2:2K23me3:2K27me2:1		0	0		0	0	0		0.000726839	0.000761968	0			0	0	0.000496269
K9me2K14me3K27me3:1		0	0		0	0	0		0.00131575	0	0			0	0	0.000438583
K14me2:1K18me3:2K27me2:2		0	0		0	0	0		0.000740893	0.000746446	0			0	0	0.00049578
K9me2:2K18me3:1		0	0		0	0	0		0.00143749	0	0			0	0	0.000479164
K14me3:2		0	0		0	0	0		0.00120648	0	0.0013167			0	0	0.000841058
K9me3K27me3:2K36me2:2		0	0		0	0	0		0.00110475	0	0			0	0	0.000368251
K9me2:2K14acK23me1:1K27me1:1K36me1:1		0	0		0	0	0		0.012932	0.00854738	0.0093983			0	0	0.0102926
K9me2:2K14acK23me1:1K27me1:1		0	0		0	0	0		0.00143668	0.00234025	0			0	0	0.00125898
K9me2:2K18acR40me2:2		0	0		0	0	0		0.00128293	0	0			0	0	0.000427644
K9acK14me1:1K23me2:2K27me2:2		0	0		0	0	0		9.07257e-05	0	0			0	0	3.02419e-05
K9me1:1K14acK23me2:2K27me2:2		0	0		0	0	0		0.00022502	0	0			0	0	7.50066e-05
K9me2:2K14acK18me1:1K23me1:1		0	0		0	0	0		0.00094613	0.00138233	0			0	0	0.000776152
K9me2:1K14acK18ac		0	0		0	0	0		0.000808531	0	0			0	0	0.00026951
K9me2:2K14ac		0	0		0	0	0		1.05472e-05	0	1.25914e-05			0	0	7.71288e-06
K9me2:2K27me1K36me3:1K37me3:1		0	0		0	0	0		8.95634e-05	0	0			0	0	2.98545e-05
K4me1:1K9me2:2R26me1:1		0	0		0	0	0		0.000951936	0.00102085	0			0	0	0.000657596
K9acK14me3K23me2:1		0	0		0	0	0		0.000634855	0	0			0	0	0.000211618
K4me1:1K9me2:2K27me3:1K36me3:1		0	0		0	0	0		0.000907819	0	0			0	0	0.000302606
K9me3:2K18ac		0	0		0	0	0		0.000852291	0	0			0	0	0.000284097
K9acK14me2:2K23me1K27me2		0	0		0	0	0		0.00187497	0.00118179	0			0	0	0.00101892
K9me2:2K14acK36me3		0	0		0	0	0		0.00195418	0.000929444	0			0	0	0.000961209
K9acK14me3K23me1K27me1		0	0		0	0	0		0.000583566	0	0			0	0	0.000194522
K9me1:1K14acK18me1:1K27me2:2K36me2:2		0	0		0	0	0		0.000817983	0.00103017	0.000849052			0	0	0.000899069
K14me1:1K18me3K23me1:1K27me2:2K36me2:2		0	0		0	0	0		0.000817983	0	0			0	0	0.000272661
K9me2:2K14acK23me1:1K27me1:1K36me1:1K37me1:1		0	0		0	0	0		0.000725256	0	0			0	0	0.000241752
K9me2:2K14acR40me2:2R42me2:2		0	0		0	0	0		0.000814051	0	0			0	0	0.00027135
K9acK14me2:2K23me1:1K27me2K36me2		0	0		0	0	0		0.000795181	0.000743343	0			0	0	0.000512842
K9acK14me2:2K23me1K27me1K36me3:1		0	0		0	0	0		0.000789457	0.000330939	0.00105264			0	0	0.000724344
K9me2:2K18acK36me3:1		0	0		0	0	0		0.0012674	0	0			0	0	0.000422467
K9me3:2K14acK36me2:1		0	0		0	0	0		0.000790242	0	0.000573294			0	0	0.000454512
K9acK14me3K23me1K27me2		0	0		0	0	0		0.000810468	0	0.00169276			0	0	0.000834409
K4me1:1K9me1:1K14me1:1K18me1:1K27me3:1K36me2:2		0	0		0	0	0		0.00039868	0	0			0	0	0.000132893
K9acK14acK18acR26me1:1K27me2:2		0	0		0	0	0		0.0125774	0	0			0	0	0.00419247
K9acK18me1:1		0	0		0	0	0		7.12064e-05	0	0			0	0	2.37355e-05
K4me1:1K9me1:1		0	0		0	0	0		0.00148784	0	0			0	0	0.000495947
K4me1:1K9acK14me1:1		0	0		0	0	0		0.000173935	0	0			0	0	5.79782e-05
K4me2		0	0		0	0	0		0.00022589	4.57296e-05	0			0	0	9.05399e-05
K9me2:2K18me1:1K27me3:3		0	0		0	0	0		0.000707935	0	0			0	0	0.000235978
K14me2:2K23me1:1K27me3:3		0	0		0	0	0		0.000538849	0	0			0	0	0.000179616
K9me2:2R26me1:1K27me3:3		0	0		0	0	0		0.000618613	0.00273189	0			0	0	0.00111683
K9me2:2K37me3:3		0	0		0	0	0		2.32988e-05	0.000113904	0.000148034			0	0	9.50791e-05
K9me2:2K23me3:3K27me3:3		0	0		0	0	0		0.00177708	0	0			0	0	0.00059236
K14me2K18me3:3K27me2:2		0	0		0	0	0		0.000448037	0.000435208	0			0	0	0.000294415
K9me3:3K23me2:2R26me2:2K27me2:2		0	0		0	0	0		0.000958495	0	0.00128045			0	0	0.000746314
K9me3:3K27me2K36me3:1		0	0		0	0	0		0.000196914	0.000841646	0			0	0	0.000346187
K9me3:3K27me3K36me2:1		0	0		0	0	0		0.00100956	0.00103312	0.00134401			0	0	0.0011289
K9me3:3K27me2:2		0	0		0	0	0		0.000914474	0.00166162	0			0	0	0.000858697
K9me2:2K27acK36me3:3		0	0		0	0	0		0.000358028	0.000180859	0			0	0	0.000179629
K9me2:2K14acK37me3:3		0	0		0	0	0		0.00034073	7.07416e-05	7.52469e-05			0	0	0.000162239
K9me2:2K14acK23me3:3		0	0		0	0	0		0.000733623	0.000424828	3.6459e-05			0	0	0.000398303
K9me2:2K14me3:1K27me3:3		0	0		0	0	0		0.00206321	0	0			0	0	0.000687737
K9me3:3K27ac		0	0		0	0	0		1.46856e-05	2.61168e-05	9.63017e-06			0	0	1.68109e-05
K9me2:2K27me3:3K36me3:3		0	0		0	0	0		0.000332312	0.000151935	0			0	0	0.000161416
K9me3:3K23me2		0	0		0	0	0		1.28403e-05	0	9.38287e-05			0	0	3.55563e-05
K9me2:2K14acK23me3:3K27me3:3		0	0		0	0	0		0.00307013	0.00251195	0.00375357			0	0	0.00311188
K9acK14me3K36me3:3		0	0		0	0	0		0.00162896	0	0.00100948			0	0	0.000879481
K4me1:1K9me3:3K27me3:1K36me2:2		0	0		0	0	0		0.000207029	0	0			0	0	6.90096e-05
K4me1:1K9me3:3K27me2:1K36me3:2		0	0		0	0	0		0.000191651	0	0			0	0	6.38836e-05
K4me1:1K9me2:2K27me3:3K36me3:3		0	0		0	0	0		0.00020058	0	0			0	0	6.68601e-05
K9acK14acK18acK27me3:3		0	0		0	0	0		0.0125774	0	0			0	0	0.00419247
K4me1:1K9me3:3K14acK18me1:1		0	0		0	0	0		0.000184406	0	0			0	0	6.14688e-05
K4me1:1K9me3:3K18ac		0	0		0	0	0		0.000744617	0.000683093	0			0	0	0.000475903
K23me3:3K27me1:1		0	0		0	0	0		0.000189626	0.0002278	0			0	0	0.000139142
K27me1:1K36me3:3		0	0		0	0	0		0.000192754	0	0			0	0	6.42512e-05
K14me1:1K18me1:1K23me1:1K27me3:3		0	0		0	0	0		0.000193588	0	0			0	0	6.45294e-05
K9me1:1K14me1:1R17me1:1K27me3:3		0	0		0	0	0		0.000717938	0	0			0	0	0.000239313
K9me1:1K14me1:1R26me1:1K27me3:3		0	0		0	0	0		0.000474889	0.000880137	0			0	0	0.000451675
R17me1:1K23me3:3R26me1:1K27me1:1		0	0		0	0	0		0.000338959	0	0			0	0	0.000112986
K18me3:3K23me3:3		0	0		0	0	0		0.000365564	0	0			0	0	0.000121855
K9me1:1K14me1:1K23me3:3		0	0		0	0	0		0.00136261	0.00095713	0			0	0	0.000773245
K9me1:1K14me1:1K37me3:3		0	0		0	0	0		9.06361e-05	0.000490364	0.000510886			0	0	0.000363962
K9me2K23me2:1K27me3:3		0	0		0	0	0		0.00107944	0	0			0	0	0.000359814
K9me2K18me2:1K27me3:3		0	0		0	0	0		0.000129794	0	0			0	0	4.32648e-05
K9me1:1K18acK27me3:3		0	0		0	0	0		0.000751678	0.00053638	0			0	0	0.000429353
K9me1:1K23acK27me3:3		0	0		0	0	0		9.98415e-05	0.000850381	0			0	0	0.000316741
K9me1:1K23me3:3K27me3		0	0		0	0	0		0.000823651	0	0			0	0	0.00027455
K9me1:1K23me3K27me3:3		0	0		0	0	0		0.00238958	0.00120832	0			0	0	0.0011993
K9me1:1K14me1:1K18acK23me1:1K27me3:3		0	0		0	0	0		0.00157657	0	0			0	0	0.000525525
K9acK14me1:1K18me1:1K23me3:3K27me1:1		0	0		0	0	0		0.00121066	0	0			0	0	0.000403552
K9me3:3K23me1:1		0	0		0	0	0		0.000788232	0	0			0	0	0.000262744
K4me1:1K9me1:1K14acK27me3:3		0	0		0	0	0		0.00304349	0.00157834	0.00393887			0	0	0.00285357
K9acK14me1:1K18me1:1K36me3:3		0	0		0	0	0		0.000875595	0.000259841	0.00200124			0	0	0.00104556
K4me1:1K9me1:1K14acK23me3:3		0	0		0	0	0		0.000733623	0	0			0	0	0.000244541
R8me1:1K9me1:1K27me3:3K36me3:3		0	0		0	0	0		0.000281854	0	0			0	0	9.39514e-05
K9me3:3K23me3		0	0		0	0	0		2.34625e-05	0	0			0	0	7.82082e-06
K9acK14me3K18me3:2K27me3:3		0	0		0	0	0		0.0012674	0	0			0	0	0.000422467
K9acK14me3K27me3:3		0	0		0	0	0		0.000810468	0	0			0	0	0.000270156
K9me3K14acK18acK27me3:3		0	0		0	0	0		0.0062887	0	0			0	0	0.00209623
K4me1:1K9acK14me3:3K27me3:1		0	0		0	0	0		0.000173935	0	0			0	0	5.79782e-05
K4me1:1K9me3:3K14acK18acK23me1:1		0	0		0	0	0		0.000184406	0	0			0	0	6.14688e-05
K9me1:1K18me1K23me3		0	0		0	0	0		0.000450032	0	0			0	0	0.000150011
K9me1:1K18me1K27me3		0	0		0	0	0		0.000453181	0.00132292	0.000295717			0	0	0.000690606
K9me1:1K14me1:1K27me1K36ac		0	0		0	0	0		0.000399726	0	0			0	0	0.000133242
K9me1:1K14me1:1K27me1K36me3		0	0		0	0	0		0.00116406	0	0			0	0	0.000388021
K9me1:1K14me1:1R26me1		0	0		0	0	0		0.00330325	0.00174431	0			0	0	0.00168252
K14me3K27me3:1K36me1		0	0		0	0	0		0.00055172	0	0			0	0	0.000183907
K9me1K23me3K27me3		0	0		0	0	0		0.000754099	0	0			0	0	0.000251366
K9me1:1K14me1:1K27me1K36me3:1K37me3:1		0	0		0	0	0		8.95634e-05	0	0			0	0	2.98545e-05
K9me3:1K14me3:1K23me1		0	0		0	0	0		0.00031394	0	0			0	0	0.000104647
K9acK14me3K23me1K36me3:2		0	0		0	0	0		0.00187497	0	0			0	0	0.000624989
K9acK14me3K23me1K27me3:2		0	0		0	0	0		0.000583566	0	0			0	0	0.000194522
K9acK14me1:1K18me1:1K23me1:1K27me3K36me1		0	0		0	0	0		0.00162512	0	0.00123813			0	0	0.000954414
K9acK14me2K18me1K23me3		0	0		0	0	0		0.00120537	0	0			0	0	0.000401789
R26me2:1K27me2:2		0	0		0	0	0		3.57568e-05	0.000279061	0.000165868			0	0	0.000160228
K9me2:2K27me1:1R40me2:2		0	0		0	0	0		0.000346206	0	0			0	0	0.000115402
K14me2:2K27me2K36me2		0	0		0	0	0		7.15595e-05	0	0			0	0	2.38532e-05
K14me2:2K27ac		0	0		0	0	0		0.000692779	0	0			0	0	0.000230926
K14me3R26me2K36me2:2		0	0		0	0	0		0.000287798	0	0			0	0	9.59326e-05
K9me2:1K27acK36me2:2		0	0		0	0	0		0.000633289	0	0			0	0	0.000211096
K9me2:1K27me3K36me2:2		0	0		0	0	0		0.000633289	0	0			0	0	0.000211096
K4me1:1K9me2:2R26me2:2K36me3:1		0	0		0	0	0		0.000439293	0	0			0	0	0.000146431
K4me1:1R17me2:2K27me2:2K36me3:2		0	0		0	0	0		0.000363204	0	0			0	0	0.000121068
K4me1:1R8me2:2		0	0		0	0	0		0.000864592	0.000188685	0.000183952			0	0	0.000412409
K14acK36me1:1		0	0		0	0	0		0	5.56946e-05	0			0	0	1.85649e-05
K18me2:2R26me1:1		0	0		0	0	0		0	0.000255049	0			0	0	8.50163e-05
K23me2:1K27me2:2		0	0		0	0	0		0	0.000507948	0			0	0	0.000169316
K14me2:1K36me2:2		0	0		0	0	0		0	5.17201e-05	0			0	0	1.724e-05
R17me2:1K27me1:1K36me1:1		0	0		0	0	0		0	0.00043993	0			0	0	0.000146643
K23me1:1K27me3:2		0	0		0	0	0		0	0.000542852	0			0	0	0.000180951
K9me2:2R17me1:1K27me1:1		0	0		0	0	0		0	0.000159889	0			0	0	5.32962e-05
K9me1:1K23me2K27me2		0	0		0	0	0		0	0.00137396	0			0	0	0.000457986
K23me3:1K27me2:2		0	0		0	0	0		0	0.000993568	0			0	0	0.000331189
K9me3K23me2K36me1:1		0	0		0	0	0		0	0.00179684	0			0	0	0.000598947
K9me2:2K36me1:1K37me1:1R40me1:1		0	0		0	0	0		0	0.0028691	0			0	0	0.000956367
K9me2:2K23me3K27me3:1		0	0		0	0	0		0	0.00105168	0			0	0	0.000350561
K9me2:2R17me2:2R26me2:2K27me1:1		0	0		0	0	0		0	0.000201579	0			0	0	6.71931e-05
K9me3R40me1R42me2:2		0	0		0	0	0		0	0.00127961	0			0	0	0.000426537
K9me3R42me1:1R49me2:1		0	0		0	0	0		0	0.0018299	0.00215143			0	0	0.00132711
K9me1:1R17me1:1K23me2:2R26me1:1K27me2:2		0	0		0	0	0		0	0.00132722	0			0	0	0.000442408
K9me2:2K18me1K27me3		0	0		0	0	0		0	8.07396e-05	0			0	0	2.69132e-05
K9me2:2K23me1K27me3		0	0		0	0	0		0	0.00120274	0			0	0	0.000400914
K9me2:2K27acK36me1		0	0		0	0	0		0	0.00190246	0			0	0	0.000634153
K23acK27me1:1K36me2:2		0	0		0	0	0		0	0.000208718	0			0	0	6.95725e-05
R40me2:1		0	0		0	0	0		0	4.38043e-06	0			0	0	1.46014e-06
K9me3R40me2R49me2:2		0	0		0	0	0		0	0.00196662	0			0	0	0.000655541
K14me1K18me2:2		0	0		0	0	0		0	0.000929522	0			0	0	0.000309841
K9me2:2K27me1K36me1		0	0		0	0	0		0	0.00195963	0.00343804			0	0	0.00179922
K9me2:2K23acK27me1K36me1		0	0		0	0	0		0	0.000291445	0			0	0	9.71482e-05
K9me2:2K27me1K36acK37me1		0	0		0	0	0		0	0.0019192	0			0	0	0.000639733
K9me2:2R26me1:1K27me1:1K36me1:1K37me1:1		0	0		0	0	0		0	0.00066165	0			0	0	0.00022055
K14me1R17me2K36me2:2		0	0		0	0	0		0	0.00189267	0			0	0	0.000630889
K18me3K36me3:2		0	0		0	0	0		0	0.00202494	0			0	0	0.000674981
K9me2:2K23me3K36me2:1		0	0		0	0	0		0	0.000872506	0.000605606			0	0	0.000492704
K9me3K27me3:2K36me1:1		0	0		0	0	0		0	0.00113315	0			0	0	0.000377716
K9me3:2R26me2		0	0		0	0	0		0	0.0013439	2.37893e-05			0	0	0.000455896
K14me2:2K27me2K36me3:1		0	0		0	0	0		0	0.0014599	0			0	0	0.000486634
K9me2:1K14acK27me2:2		0	0		0	0	0		0	0.000534347	0			0	0	0.000178116
K9me2:2K14me1K18me1		0	0		0	0	0		0	0.00123577	0.00122784			0	0	0.000821205
K9me2:2K23acR42me2:2		0	0		0	0	0		0	0.000974492	0			0	0	0.000324831
K14acR17me2K27me3:1		0	0		0	0	0		0	0.00103808	0			0	0	0.000346026
K9me1:1K18me2K23me2K27me3		0	0		0	0	0		0	0.00104505	0			0	0	0.00034835
K9me2:2K23me3:1R26me2:2		0	0		0	0	0		0	0.00083255	0			0	0	0.000277517
K9acK18me2K27me3:1		0	0		0	0	0		0	7.1782e-05	0			0	0	2.39273e-05
K9me1:1K14me1:1K23me3:1K27me2:2		0	0		0	0	0		0	0.00188972	0			0	0	0.000629906
R8me1K9me2K36me3:1		0	0		0	0	0		0	0.000118313	0			0	0	3.94377e-05
K18me3R26me2:2K36me3:1		0	0		0	0	0		0	0.000462985	0			0	0	0.000154328
K14me3R26me2:2K36me3:1		0	0		0	0	0		0	0.00125043	0			0	0	0.000416809
K14me2:2K18me1:1K23me2:2R26me2:2K27me2:2		0	0		0	0	0		0	0.000922977	0			0	0	0.000307659
K23me3K27me3:2K36me2:2		0	0		0	0	0		0	0.00189232	0			0	0	0.000630773
K23me2:2K27me3K36me2:2		0	0		0	0	0		0	0.00094495	0			0	0	0.000314983
R8me1:1K9me1:1K14me1:1K27me2:2K36me2:2		0	0		0	0	0		0	0.00116528	0			0	0	0.000388425
K9me2:2K23me3:2K27me3:1		0	0		0	0	0		0	0.00094753	0			0	0	0.000315843
K9me2:2K23me3K27me2		0	0		0	0	0		0	0.000246817	0			0	0	8.22723e-05
K9me2:2K23me3K27me3		0	0		0	0	0		0	0.00117997	0.000313365			0	0	0.000497779
K14me1R26me2		0	0		0	0	0		0	0.00109022	0			0	0	0.000363405
K4me1:1K9me2:2K37me2:2		0	0		0	0	0		0	0.000254187	0			0	0	8.47289e-05
K9me2:1K14me1		0	0		0	0	0		0	0.000950379	0			0	0	0.000316793
K9me3:2K14acK27me2		0	0		0	0	0		0	0.000881802	0			0	0	0.000293934
K9me2:2K18me1:1K27me3:1		0	0		0	0	0		0	5.56931e-05	7.4549e-05			0	0	4.3414e-05
K9acK14acK27me3:2K36me1		0	0		0	0	0		0	0.00115415	0			0	0	0.000384716
K9acK14me3R40me2:2		0	0		0	0	0		0	0.00100228	0			0	0	0.000334094
K9acK14me3K27me1:1K36me1:1		0	0		0	0	0		0	0.000640251	0			0	0	0.000213417
K9acK18me3K27me1:1K36me1:1		0	0		0	0	0		0	0.000329152	0			0	0	0.000109717
K9acK14me3:2K18me1K23me1K36me2		0	0		0	0	0		0	0.00111544	0			0	0	0.000371813
K9acK14me2:2K23me1K27me2K36me2		0	0		0	0	0		0	0.00129062	0			0	0	0.000430207
K9me2:2K23acK27ac		0	0		0	0	0		0	0.000480392	0			0	0	0.000160131
K9acK14me3K36me3:2		0	0		0	0	0		0	0.00126554	0			0	0	0.000421848
K9me2:2K14acK27me3:1		0	0		0	0	0		0	0.00145809	0.000898844			0	0	0.000785643
K9me2:2K18acK23acR40me2:1		0	0		0	0	0		0	0.000916042	0			0	0	0.000305347
K9acK14me2:2K23me1K27me1		0	0		0	0	0		0	0.0010907	0.00109779			0	0	0.000729498
K9me2:1K14acK18acK27me2:2		0	0		0	0	0		0	0.000271202	0.000960773			0	0	0.000410658
K9me1:1K14acK18acK23me1:1K27me2:2		0	0		0	0	0		0	0.00101508	0			0	0	0.000338361
K9me2:2K14acK18acK27me1:1		0	0		0	0	0		0	0.000748204	0			0	0	0.000249401
K9acK14acK18acK27me2:2		0	0		0	0	0		0	0.00051863	0			0	0	0.000172877
K9me3K14me3K23acK27me2:2		0	0		0	0	0		0	0.000902779	0.00539848			0	0	0.00210042
K4me1:1K9me2:2K14me2		0	0		0	0	0		0	0.00111257	0			0	0	0.000370856
K4me1:1K9me2:2K14acK27me2:2K36me1:1		0	0		0	0	0		0	0.00115386	0			0	0	0.00038462
K4me1:1K9acK14me1:1K18me1:1K27me2:2K36me2:2		0	0		0	0	0		0	0.00122079	0			0	0	0.00040693
K4me1:1K9me2:2K14me3K18me3K36me2:1		0	0		0	0	0		0	0.000513812	0			0	0	0.000171271
K4me1:1K9me2:2K14acK18acK36me2:1		0	0		0	0	0		0	0.000513812	0			0	0	0.000171271
K9me1K18ac		0	0		0	0	0		0	0.000326718	0			0	0	0.000108906
K9me1:1K14ac		0	0		0	0	0		0	0.000209428	0			0	0	6.98092e-05
K4me1:1K9me2:2K14acK27me2:2K36me2:2		0	0		0	0	0		0	0.000804919	0.000712094			0	0	0.000505671
K4me1:1K9acK14me2:2K27me3:1K36me3:1		0	0		0	0	0		0	0.00102879	0			0	0	0.000342929
K4me1:1K9me2:2K14acK27me2:2K36me2:2K37me1:1		0	0		0	0	0		0	0.000559509	0.00129799			0	0	0.000619166
K4me1:1K9me1		0	0		0	0	0		0	0.000820063	0			0	0	0.000273354
K9acK14acK23me2:2K27me3K36me1		0	0		0	0	0		0	0.00168309	0			0	0	0.000561029
K9acK14me2:2K23me3K27me2K36me2		0	0		0	0	0		0	0.00136583	0.00249107			0	0	0.00128563
K4me1:1K9me1:1K14acK18acK27me2:2K36me2:2		0	0		0	0	0		0	0.00137457	0			0	0	0.000458189
K9me2:2K18acK27me3:2K36me3:2		0	0		0	0	0		0	0.000623376	0			0	0	0.000207792
K9me2:2K14acK27me3:2K36me3:2		0	0		0	0	0		0	0.000899601	0.00233117			0	0	0.00107692
K9acK14me2:2K23me2K27me2K36me3		0	0		0	0	0		0	0.00147988	0			0	0	0.000493292
K9me2:2K14acK18acK23me1:1K27me1:1K36me2:2		0	0		0	0	0		0	0.00140398	0			0	0	0.000467992
K14acR17me1:1		0	0		0	0	0		0	0.000239069	0			0	0	7.96896e-05
K9me3:1K14me3		0	0		0	0	0		0	0.0001531	0			0	0	5.10332e-05
K4me1:1K9me2:2K14acK23me3:1K27me2:2K36me1:1		0	0		0	0	0		0	0.00126561	0.00138237			0	0	0.000882658
K9me2:2K14acK18acK23acK27me2		0	0		0	0	0		0	0.000730349	0			0	0	0.00024345
R8me1:1K9me1:1K14acK18acK23acK27me1:1K36me2:2		0	0		0	0	0		0	0.00102783	0			0	0	0.000342611
R2me1:1		0	0		0	0	0		0	0.000138487	0			0	0	4.61624e-05
K4me1:1K9me2:2		0	0		0	0	0		0	0.00115422	0.00122532			0	0	0.000793182
K4me1:1K9me2:2K14acK18acK23acK27me2:2K36me2:2		0	0		0	0	0		0	0.000490737	0			0	0	0.000163579
K4me1:1K9me1:1K14acR17me1:1K18acK23acK27me2:2K36me2:2		0	0		0	0	0		0	0.000400716	0			0	0	0.000133572
K9me2:2K18me1:1K23me3:3K27me3:3		0	0		0	0	0		0	0.000243522	0			0	0	8.11739e-05
K9me3:3K27me2:2K36me2:2		0	0		0	0	0		0	0.00172709	0.00260843			0	0	0.00144517
K9me3:3K27me2:2R42me2:2		0	0		0	0	0		0	0.0012863	0			0	0	0.000428768
K9me2:2K23acK27me3:3		0	0		0	0	0		0	0.000629596	0.00116653			0	0	0.000598708
K9me2:2K23me3:3K27ac		0	0		0	0	0		0	0.000191058	0			0	0	6.3686e-05
K9me2:2K23acK36me3:3		0	0		0	0	0		0	0.00119435	0.00103478			0	0	0.000743043
K9me2:2K27me3:3K36me3:2		0	0		0	0	0		0	0.000196479	0			0	0	6.54931e-05
K4me1:1K9me2:2K27me3:3K37me2:2		0	0		0	0	0		0	0.000458208	0.00085855			0	0	0.000438919
K4me1:1K9me3:3K37me1:1		0	0		0	0	0		0	0.000254187	0			0	0	8.47289e-05
K14acR17me2:2K36me3:3		0	0		0	0	0		0	0.00129062	0			0	0	0.000430207
K9me3:3K23ac		0	0		0	0	0		0	5.27317e-05	0.00079577			0	0	0.000282834
K9me3:3K14me3K27me2:2K36me2:2		0	0		0	0	0		0	0.000573312	0			0	0	0.000191104
K9me3:3K14acK27me2:2K36me2:2		0	0		0	0	0		0	0.000623468	0			0	0	0.000207823
K4me1:1K9me3:3K23me3:1K27me2:2K36me2:2		0	0		0	0	0		0	0.000804919	0			0	0	0.000268306
K4me1:1K9me3:3K14me3:1K27me2:2K36me2:2		0	0		0	0	0		0	0.000820063	0			0	0	0.000273354
K9me3:3K18acK23acK27me2:2K36me2:2		0	0		0	0	0		0	0.000940423	0			0	0	0.000313474
K4me1:1K9me3:3K14acK18ac		0	0		0	0	0		0	0.000162106	0			0	0	5.40355e-05
K4me1:1K9me3:3K14acK18me3:3		0	0		0	0	0		0	0.000130441	0			0	0	4.34803e-05
K23me1K27me3:3		0	0		0	0	0		0	0.000563437	0			0	0	0.000187812
K18me1:1K23me3:3		0	0		0	0	0		0	0.000626185	0			0	0	0.000208728
K23me1:1K37me3:3		0	0		0	0	0		0	3.19154e-05	0			0	0	1.06385e-05
K14me1:1R17me1:1K18me1:1K27me3:3		0	0		0	0	0		0	0.00246554	0			0	0	0.000821846
K9me3:3K36me1:1		0	0		0	0	0		0	0.000106719	0			0	0	3.55728e-05
K14me1:1R17me1:1K18me1:1K23me3:3K27me1:1		0	0		0	0	0		0	0.00165259	0.00206545			0	0	0.00123935
K9me1:1K14me1:1K18me1:1K23me3:3K27me1:1		0	0		0	0	0		0	0.00249278	0			0	0	0.000830928
K9me3K27me3:3		0	0		0	0	0		0	0.00134966	0			0	0	0.000449888
K14me2K23me2:1K27me3:3		0	0		0	0	0		0	0.00102876	0			0	0	0.000342919
K14me1:1K23acK27me3:3		0	0		0	0	0		0	0.000270772	0			0	0	9.02574e-05
K18acK23me3:3		0	0		0	0	0		0	0.00123725	0			0	0	0.000412418
K9acK14me1:1K18me1:1K23me1:1K27me3:3		0	0		0	0	0		0	0.00213003	0.00114129			0	0	0.00109044
K14me2:1K23acK27me3:3		0	0		0	0	0		0	0.000629596	0			0	0	0.000209865
K14me2:1K23me3:3K27ac		0	0		0	0	0		0	0.000191058	0			0	0	6.3686e-05
K9me2:1K14me3:1K27me3:3		0	0		0	0	0		0	0.000840553	0			0	0	0.000280184
K9me2K14me3:2K27me3:3		0	0		0	0	0		0	0.00182488	0			0	0	0.000608295
K9me3:2R17me2K27me3:3		0	0		0	0	0		0	0.000936762	0			0	0	0.000312254
K4me1:1K9me3:3R26me1:1		0	0		0	0	0		0	0.000188685	0			0	0	6.28949e-05
K9me3:3K14acK36me3:1		0	0		0	0	0		0	0.00114953	0			0	0	0.000383175
K4me1:1K9me3:3K23me3K27me3K36me1		0	0		0	0	0		0	0.000804919	0			0	0	0.000268306
K4me1:1K9me1:1K14acK18acK23acK27me3:3		0	0		0	0	0		0	0.000700955	0			0	0	0.000233652
R17me1:1K18me1K27me1:1K36me1:1		0	0		0	0	0		0	0.000946885	0.000501308			0	0	0.000482731
K9me3K18me1K36me1:1		0	0		0	0	0		0	0.000550965	0			0	0	0.000183655
K9me3R40me1R42me1:1R49me1:1		0	0		0	0	0		0	0.00127961	0			0	0	0.000426537
K14me1K18me2:1		0	0		0	0	0		0	0.000929522	0			0	0	0.000309841
K9me1:1K14me1:1K27me1R42me2		0	0		0	0	0		0	0.00195963	0			0	0	0.000653209
K9me1:1K14me1:1K27me1K36acK37me1		0	0		0	0	0		0	0.0019192	0			0	0	0.000639733
K14me1R17me1:1K18me1K36me2:1		0	0		0	0	0		0	0.000879128	0			0	0	0.000293043
K14me1R17me2K27me2:1K36me2:1		0	0		0	0	0		0	0.00189267	0			0	0	0.000630889
R8me1:1R17me1:1K27me1K36me2:1		0	0		0	0	0		0	0.000554278	0			0	0	0.000184759
K9me1:1K14me1:1K27me1		0	0		0	0	0		0	0.00149441	0			0	0	0.000498137
K9acK14me2K18me1K27me1:1K36me1:1		0	0		0	0	0		0	0.000646097	0			0	0	0.000215366
K9acK14acK18me1:1K23me1:1K27me3K36me1		0	0		0	0	0		0	0.00168309	0			0	0	0.000561029
K18me2:2R26me2:2		0	0		0	0	0		0	0.000255049	0			0	0	8.50163e-05
K14me3K27me2K36me2:2		0	0		0	0	0		0	0.00189267	0			0	0	0.000630889
K9me2:2K27me2K36me1:1		0	0		0	0	0		0	0.000738094	0.00136825			0	0	0.000702114
K9me3K23me3:1K36me2:2		0	0		0	0	0		0	0.0016037	0			0	0	0.000534568
K23me3K27acK36me2:2		0	0		0	0	0		0	0.000661661	0			0	0	0.000220554
K23acK27me3K36me2:2		0	0		0	0	0		0	0.000661661	0			0	0	0.000220554
K9me2:2K23me3R26me2:1K27me3		0	0		0	0	0		0	0.000385634	0			0	0	0.000128545
K9acK14me2:2K36me3:1		0	0		0	0	0		0.00129465	0.0010907	0.00138507			0	0	0.00125681
K9acK14me3K23me2:2K27me2:2K36me2:2		0	0		0	0	0		0	0.000649253	0			0	0	0.000216418
K9me3K14acK23me2:2K27me2:2K36me2:2		0	0		0	0	0		0	0.000649253	0			0	0	0.000216418
K4me1:1K9acK14me2:2K27me3:2K36me3:2		0	0		0	0	0		0	0.00126561	0			0	0	0.000421869
K4me1:1K9me1:1K14acK18acK23acK27me1:1K36me2:2		0	0		0	0	0		0	0.00043208	0			0	0	0.000144027
K18me1		0	0		0	0	0		0	0	0.000228139			0	0	7.60462e-05
K27me2K36ac		0	0		0	0	0		0	0	0.00032234			0	0	0.000107447
K14me2:2K23me1:1		0	0		0	0	0		0	0	0.000110845			0	0	3.69482e-05
K27me2K36me2K37me1		0	0		0	0	0		0	0	0.000383836			0	0	0.000127945
R17me1:1K27me3:2		0	0		0	0	0		0	0	0.000379505			0	0	0.000126502
K14me2:2K23me1:1R26me2:2K27me1:1		0	0		0	0	0		0	0	0.000541713			0	0	0.000180571
K37me2		0	0		0	0	0		0	0	2.75401e-06			0	0	9.18004e-07
K9me1K14me1K18me1:1K27me2		0	0		0	0	0		0	0	0.00113908			0	0	0.000379693
R26me2K27ac		0	0		0	0	0		0	0	6.53927e-05			0	0	2.17976e-05
K14me1:1R26me1:1K27me2:2		0	0		0	0	0		0	0	0.0007956			0	0	0.0002652
R17me1:1R26me1:1K27me2:2		0	0		0	0	0		0	0	0.000477719			0	0	0.00015924
R17me1:1K18me3		0	0		0	0	0		0	0	0.000464171			0	0	0.000154724
R17me1:1R26me1		0	0		0	0	0		0	0	0.000895392			0	0	0.000298464
K18me2:1K27me3		0	0		0	0	0		0	0	0.000856162			0	0	0.000285387
K9me1:1K23me1K27ac		0	0		0	0	0		0	0	0.000444763			0	0	0.000148254
K14me1R17me2:1K27me2:2		0	0		0	0	0		0	0	0.000282821			0	0	9.42735e-05
K14acK27me3:1		0	0		0	0	0		0	0	2.71571e-05			0	0	9.05237e-06
K9me3:1R40me1		0	0		0	0	0		0	0	0.000956282			0	0	0.000318761
K9me1:1R17me1:1K36me2:2		0	0		0	0	0		0	0	0.000211646			0	0	7.05485e-05
K9me2:2K23me1:1K27me1:1K36me1:1		0	0		0	0	0		0	0	0.000335008			0	0	0.000111669
K9me2K18me1:1K23me3		0	0		0	0	0		0	0	0.000795589			0	0	0.000265196
K9me3K27me3:2		0	0		0	0	0		0	0	0.000971341			0	0	0.00032378
K9me2:2K18me1K23ac		0	0		0	0	0		0	0	0.00162638			0	0	0.000542125
K14me3K18me1K23me2:2		0	0		0	0	0		0	0	0.00122942			0	0	0.000409808
K9me3K18me1K36me3:2		0	0		0	0	0		0	0	0.00126705			0	0	0.00042235
K9me3K27me1K36me1R49me2:2		0	0		0	0	0		0	0	0.00154834			0	0	0.000516113
K9me3R42me2:1R49me2:1		0	0		0	0	0		0	0	0.000972535			0	0	0.000324178
K9me3K23me2:1R49me2:2		0	0		0	0	0		0	0	0.00111554			0	0	0.000371847
K9me3K14me2:1		0	0		0	0	0		0	0	0.00282249			0	0	0.000940829
K37me1:1		0	0		0	0	0		0	0	0.00148946			0	0	0.000496486
K9me2:2K27me1K36me1K37me3:1		0	0		0	0	0		0	0	0.00102756			0	0	0.00034252
K9me1:1K14me1:1K23me2:2R26me2:2K27me2:2		0	0		0	0	0		0	0	0.00151554			0	0	0.000505179
K9me3:1K27me2:1		0	0		0	0	0		0	0	0.00132701			0	0	0.000442337
K9me3R42me2:2R49me2:1		0	0		0	0	0		0	0	0.00145537			0	0	0.000485123
K14me2:2K23me3		0	0		0	0	0		0	0	0.00173631			0	0	0.00057877
K9me2:1K14me3K36me2:2		0	0		0	0	0		0	0	0.00151186			0	0	0.000503953
K9me2:2K23me3K27me1:1K36me1:1		0	0		0	0	0		0	0	0.000406514			0	0	0.000135505
K14me3K36ac		0	0		0	0	0		0	0	0.000525612			0	0	0.000175204
K9me3K36ac		0	0		0	0	0		0	0	0.000841104			0	0	0.000280368
K18acR26me2K27me3		0	0		0	0	0		0	0	0.000565338			0	0	0.000188446
K9me2:2K14acR17me2:2R26me2:2		0	0		0	0	0		0	0	0.00123309			0	0	0.000411031
K14acK23me2K27me3		0	0		0	0	0		0	0	0.000468886			0	0	0.000156295
K9me2:2K14acK18me1:1K23me1:1K27me2:2		0	0		0	0	0		0	0	0.00037942			0	0	0.000126473
K23acR26me2:1K27me3		0	0		0	0	0		0	0	0.00102879			0	0	0.000342929
K9me2:2K14me3:1K27me1:1		0	0		0	0	0		0	0	0.000923037			0	0	0.000307679
K14acK23me1K27me2:2		0	0		0	0	0		0	0	7.09126e-05			0	0	2.36375e-05
K14acK18me3K27me2:2		0	0		0	0	0		0	0	6.0981e-05			0	0	2.0327e-05
K14acK23me3:1K27me1:1K36me1:1		0	0		0	0	0		0	0	0.000310701			0	0	0.000103567
K14acK23me3:1K27me2:2		0	0		0	0	0		0	0	0.000145366			0	0	4.84553e-05
K9me3:2K27me2K36me3:1		0	0		0	0	0		0	0	0.000602316			0	0	0.000200772
K9me3:2K27me3K36me2:1		0	0		0	0	0		0	0	0.000456678			0	0	0.000152226
K9me2:2K18me3		0	0		0	0	0		0	0	3.95746e-05			0	0	1.31915e-05
K14me1:1R17me1:1K18me1:1K27me2:2K36me2:2		0	0		0	0	0		0	0	0.000512612			0	0	0.000170871
K9me1:1K14me1:1K18me1:1K27me2:2K36me2:2		0	0		0	0	0		0	0	0.000921847			0	0	0.000307282
K9me2:2K14acR26me1:1R40me1:1R42me1:1		0	0		0	0	0		0	0	0.000457273			0	0	0.000152424
K9me2:2K14acK23me3:1K27me3:1		0	0		0	0	0		0	0	0.00142453			0	0	0.000474845
K9me1K18acK23acK27me1:1K36me1:1		0	0		0	0	0		0	0	0.00137484			0	0	0.000458281
K14acK27me3:1K36me3:2		0	0		0	0	0		0	0	0.000613797			0	0	0.000204599
K9me2:2K23me3:2K27me2K36me2		0	0		0	0	0		0	0	0.000202975			0	0	6.76583e-05
K9me2:2K18me3K23me2		0	0		0	0	0		0	0	0.000936253			0	0	0.000312084
K9me2:2R26me1K27me3K36me3		0	0		0	0	0		0	0	0.00118591			0	0	0.000395303
K9me3:2K18acK27me2		0	0		0	0	0		0	0	0.000874812			0	0	0.000291604
K9acK14me2:2K18me1K27me2K36me2		0	0		0	0	0		0	0	0.00108367			0	0	0.000361224
K9me2:2K23me3K27me2K36me3		0	0		0	0	0		0	0	0.000396907			0	0	0.000132302
K9me2:2K14acK36me3:1		0	0		0	0	0		0	0	0.00131124			0	0	0.000437079
K9me2:2K14acK18me1K23me1		0	0		0	0	0		0	0	0.00131127			0	0	0.000437091
K9me2:2K18acK27me3:1		0	0		0	0	0		0	0	0.000740437			0	0	0.000246812
K9me2:2K14acK18acK23me2:2		0	0		0	0	0		0	0	0.00161783			0	0	0.000539278
K9me1K14me3R17me2		0	0		0	0	0		0	0	0.00055029			0	0	0.00018343
K9acK14me2:2K18me1:1K27me2K36me2		0	0		0	0	0		0	0	0.000747943			0	0	0.000249314
K9me3:2K18acK36me2:1		0	0		0	0	0		0	0	0.00095662			0	0	0.000318873
K9me3:1K23me3:2		0	0		0	0	0		0	0	0.000721001			0	0	0.000240334
K9acK14me3:1K36me3:2		0	0		0	0	0		0	0	0.000234598			0	0	7.81992e-05
K14me1R17me2		0	0		0	0	0		0	0	0.0009857			0	0	0.000328567
K14acK18acR26me2		0	0		0	0	0		0	0	6.84798e-05			0	0	2.28266e-05
K9me3K18acK23acK27me2:2		0	0		0	0	0		0	0	0.000206836			0	0	6.89454e-05
K9me2:2K14acK18me2:2K27me3:1		0	0		0	0	0		0	0	0.000539208			0	0	0.000179736
K9acK14acK18acK23me1:1K27me1:1		0	0		0	0	0		0	0	0.00061018			0	0	0.000203393
K23me2:1		0	0		0	0	0		0	0	1.92797e-05			0	0	6.42657e-06
K9acK14acK18ac		0	0		0	0	0		0	0	0.000119439			0	0	3.98131e-05
K9me3:1K37me3:2		0	0		0	0	0		0	0	3.38585e-06			0	0	1.12862e-06
K9me2:2K14acK18acK23me1:1K27me1:1K36me1:1		0	0		0	0	0		0	0	0.000677577			0	0	0.000225859
K9acK14acK18me1K23me3K27me2:2		0	0		0	0	0		0	0	0.00172371			0	0	0.000574571
K9me2:2K14acK27me3K36me3		0	0		0	0	0		0	0	0.000328999			0	0	0.000109666
K4me1:1K9me2:2K14acK23me1:1R26me1:1		0	0		0	0	0		0	0	0.000689509			0	0	0.000229836
K4me1:1K9me2:2K14acK18me1:1K23me1:1		0	0		0	0	0		0	0	0.000656662			0	0	0.000218887
K9me2:2K14acK18acK23ac		0	0		0	0	0		0	0	0.000216515			0	0	7.21717e-05
K9me2:2R17me1:1		0	0		0	0	0		0	0	0.00132306			0	0	0.000441021
K9me2:2K18acK23acK27me2K36me2		0	0		0	0	0		0	0	0.00214958			0	0	0.000716526
K9acK14me2:2K23me3K27me3K36me1:1		0	0		0	0	0		0	0	0.00156845			0	0	0.000522816
K14acR17me1:1K18acK23acR26me1:1K27me2:1		0	0		0	0	0		0	0	0.000334552			0	0	0.000111517
K14acR17me1:1K18acK23acK27me3:2		0	0		0	0	0		0	0	0.000282249			0	0	9.4083e-05
K9me2K14me2		0	0		0	0	0		0	0	0.000145966			0	0	4.86553e-05
K4me1:1K9me1:1K14me2:2		0	0		0	0	0		0	0	0.000793407			0	0	0.000264469
K4me1:1K9acK14me1:1K18me1:1K23me2K27me2:2K36me2:2		0	0		0	0	0		0	0	0.00106763			0	0	0.000355876
K4me1:1K14acR17me1:1K18acK23acK27ac		0	0		0	0	0		0	0	0.000284548			0	0	9.48494e-05
K4me1:1K14acR17me1:1K18acK23acK27acK36me2		0	0		0	0	0		0	0	0.000399555			0	0	0.000133185
K4me1:1K9me3		0	0		0	0	0		0	0	0.00011555			0	0	3.85166e-05
K14me2:2K23me3:3K27me1:1		0	0		0	0	0		0	0	0.000541713			0	0	0.000180571
R17me2:2K27me3:3		0	0		0	0	0		0	0	7.79844e-05			0	0	2.59948e-05
K9me2K23me3:3K27me2:2		0	0		0	0	0		0	0	0.00133822			0	0	0.000446074
K9me2K18me3:3K27me2:2		0	0		0	0	0		0	0	0.000946575			0	0	0.000315525
K14acK27me3K36me3:3		0	0		0	0	0		0	0	0.000613797			0	0	0.000204599
K9me3:3K27me3:1K36me3:2		0	0		0	0	0		0	0	0.000209874			0	0	6.9958e-05
K9me3:3K14acK36me2		0	0		0	0	0		0	0	0.000240818			0	0	8.02728e-05
K9acK14me3:3K36me2		0	0		0	0	0		0	0	0.000309472			0	0	0.000103157
K9me3:1K23me3:3		0	0		0	0	0		0	0	0.000721001			0	0	0.000240334
K9me3:3K14acK36me2:1		0	0		0	0	0		0	0	0.000484234			0	0	0.000161411
K4me1:1K9me3:3K23me2K27me2		0	0		0	0	0		0	0	0.000121677			0	0	4.05589e-05
K9me3:3K14acK27me2:2		0	0		0	0	0		0	0	3.23084e-05			0	0	1.07695e-05
K4me1:1K9me3:3K27me3:2K36me3:1		0	0		0	0	0		0	0	0.000144779			0	0	4.82597e-05
K4me1:1K9me3:3K14acK23me1:1		0	0		0	0	0		0	0	0.00065207			0	0	0.000217357
K4me1:1K9me3:3K18me3:2		0	0		0	0	0		0	0	0.000326724			0	0	0.000108908
K4me1:1K9me3:3K14me2		0	0		0	0	0		0	0	0.00064			0	0	0.000213333
K4me1:1K9me3:3K14acK18acK23acK27me3:3K36me2:2		0	0		0	0	0		0	0	0.000220494			0	0	7.34981e-05
K14me1:1R17me1:1K23me3:3R26me1:1		0	0		0	0	0		0	0	0.000248958			0	0	8.29859e-05
R17me1:1K18me1:1K23me3:3R26me1:1		0	0		0	0	0		0	0	0.000299402			0	0	9.98008e-05
K9me1:1R26me1:1K27me3:3		0	0		0	0	0		0	0	0.00117044			0	0	0.000390148
R17me1:1K18me1:1K23me3:3R26me1:1K27me1:1		0	0		0	0	0		0	0	0.00161225			0	0	0.000537416
K9me1:1K14me1:1K18me3:3K23me1:1R26me1:1		0	0		0	0	0		0	0	0.000318417			0	0	0.000106139
K9me1:1K14me1:1K18me3:3K23me1:1K27me1:1		0	0		0	0	0		0	0	0.000593982			0	0	0.000197994
K9me2K14K27me3:3		0	0		0	0	0		0	0	0.00117162			0	0	0.00039054
K9me3:3K27me3K36		0	0		0	0	0		0	0	0.00206124			0	0	0.000687079
K9me3:3K27acK36		0	0		0	0	0		0	0	0.000717229			0	0	0.000239076
R8me1:1K14acR17me1:1K27me3:3		0	0		0	0	0		0	0	0.00138619			0	0	0.000462062
K9me3:3K14me3K27me1:1K36me1:1		0	0		0	0	0		0	0	0.000808064			0	0	0.000269355
K9me3:3K18me3K27me1:1K36me1:1		0	0		0	0	0		0	0	0.000686125			0	0	0.000228708
K9me3:3K14acK36		0	0		0	0	0		0	0	0.000484234			0	0	0.000161411
K9me1:1K14acK18acK23me1:1K27me3:3		0	0		0	0	0		0	0	0.00428931			0	0	0.00142977
K4me1:1K9me3:3K14acK18acK23acK27me3:3K36me1:1		0	0		0	0	0		0	0	0.000220494			0	0	7.34981e-05
K14me2K18me1:1K27me1		0	0		0	0	0		0	0	0.00113908			0	0	0.000379693
K14me2K18me1K27		0	0		0	0	0		0	0	0.00104459			0	0	0.000348197
K14me3K18me1		0	0		0	0	0		0	0	0.00114397			0	0	0.000381323
K14me1:1K18me1:1K27me3K36me1		0	0		0	0	0		0	0	0.000418614			0	0	0.000139538
K14me3K18me1K23me1:1K27me1:1		0	0		0	0	0		0	0	0.00122942			0	0	0.000409808
R8me1K9me2K27K36		0	0		0	0	0		0	0	0.00142986			0	0	0.000476619
K9me3K37me1R40me1:1R42me1:1R49me1:1		0	0		0	0	0		0	0	0.00139091			0	0	0.000463637
K9acK14K23me1		0	0		0	0	0		0	0	0.00138081			0	0	0.000460269
K14me1K23ac		0	0		0	0	0		0	0	0.00117405			0	0	0.000391352
K4me1:1K9me3K14me3R26me1		0	0		0	0	0		0	0	0.000941937			0	0	0.000313979
K9acK14me1:1K18me1:1K23me3K27me1K36me1		0	0		0	0	0		0	0	0.00249107			0	0	0.000830357
K9acK14me1:1K18me1:1K27me1K36me3:2		0	0		0	0	0		0	0	0.00228962			0	0	0.000763205
K4me1:1K9me3K14me1		0	0		0	0	0		0	0	0.000621834			0	0	0.000207278
K14me3R42me2:2		0	0		0	0	0		0	0	0.00139799			0	0	0.000465995
K14me2:2K27me3K36me2:1		0	0		0	0	0		0	0	0.00173631			0	0	0.00057877
K9me2:2K27me2K36me2K37me1:1		0	0		0	0	0		0	0	0.00150458			0	0	0.000501525
K9me2:2K27me3K36me1:1		0	0		0	0	0		0	0	0.000237201			0	0	7.9067e-05
K9me2:2K27acK36me3:1		0	0		0	0	0		0	0	4.54742e-05			0	0	1.51581e-05
K4me1:1K9me2:2K18me1:1K23me1:1		0	0		0	0	0		0	0	0.000922309			0	0	0.000307436
K9acK14me2:2K23me1:1K27me2		0	0		0	0	0		0	0	0.00109779			0	0	0.00036593
K9me2:2K14me3K18me2		0	0		0	0	0		0	0	0.00133784			0	0	0.000445946
K9me2:2K14me3K18acK23me3		0	0		0	0	0		0	0	0.000614763			0	0	0.000204921
K9me2:2K14acK18me3K23me3		0	0		0	0	0		0	0	0.000614763			0	0	0.000204921
K9me2:2K14acK18me2:2K27me2:1		0	0		0	0	0		0	0	0.000748373			0	0	0.000249458
K4me1:1K9me2:2K14me3K18me3K23me3		0	0		0	0	0		0	0	0.000574243			0	0	0.000191414
K9me2:2K14me2:2		0	0		0	0	0		0	0	0.00031372			0	0	0.000104573

## Sheet: Confluent cells
PTM code	Day 0	Day 1	Day 2
K9me2	0.0770353	0.0554821	0.00542044
K9me2K27me3	0.0550421	0.0457104	0.00271215
K9me2K14acK27me3	0.0583258	0.0148439	0.00211659
K9me1K14me1K27me2K36me2	0.054625	0.00932829
K9me2K14ac	0.0563185	0.00672838	5.1919e-05
K9me1K14me1K27me2	0.0474399	0.000110837
K9me2K27me3:1	0.00170707	0.0301203	0.00762786
K9me2K27me3K36me1	0.0322385	0.00664746
K27me3	0.0219569	0.00851322	0.00539268
R8me2	0.0315184	0.00219494	2.48432e-05
K9me3K27me3:1		0.0051906	0.0264428
K9me3K27me2K36me2	0.0218873	0.00257784	0.00222566
K27me3:1	0.000129045	0.0165364	0.00920561
K27me3:3	0.00869924	0.00328383	0.0132082
R8me2:2	0.00123279		0.023599
K27me2	0.0137286	0.00712018	0.00362621
K9me2:2R26me2:2			0.0235069
R8me1K9me1K27me2	0.00881874	0.0146234
R26me1K27me2	0.0217904	0.00151932
K9me3K14acK27me2K36me2	0.0205556
K9me2R26me2	0.0082846	0.00977277	0.00118401
K9me2K14acK18acK27me3	0.015605	0.00229713	0.000838861
R17me2K27me2	0.00962247	0.0073747	0.0011922
K9me2K27me3K36me1:1	0.000235376	0.0177951
K9me2K18me1K27me3		0.0133017	0.00471419
K9me2K23me1K27me3	0.000435916	0.0169299
K9me2K14acK27me1K36me1	0.0118745	0.00535402
K9me2K14acK27me3:1	0.00132382	0.0135421	0.00193811
K9me2K27ac	0.00163033	0.0106158	0.00408675
R8me1K9me1K27me2K36me2	0.014741	0.00124609
K9me2K27me2:2	0.000565157	0.0103044	0.00386191
K9me2:2K27me3:3			0.0146743
K14me2	0.0015292	0.0122371	0.000589349
K9me2K27me3:3	0.000116206	0.012345	0.00148472
K27me2:2	0.000536071	0.00706162	0.00625262
K9me2K27me1K36me3	0.01352
K9me2K14acK23me3K27me3		0.0086437	0.00476905
K4me1K9me1K14acK27me2K36me2	0.0128048
R17me2	0.00156144	0.00547785	0.00571645
K9me2K23me1K27me3:2		0.0125289
K14me2K27me3	0.000283807	0.00472832	0.00734967
K9me2:2K14acK27me3:3			0.0123003
K9me1K14me1K18acK27me2K36me2	0.0122071
K9me2:2K27me2		0.010247	0.00195081
K9me2K27me2:1	0.000122043	0.0107072	0.00120827
K9me1K14me1K27me3	0.00681898	0.00505313
R26me1:1K27me2:2	0.000348235		0.0113646
K9me2R26me1K27me1	0.00825562	0.00341744
K9me2:2K14acK27me2		0.00452469	0.00670273
K9me2:2K27me1:1K36me3:3			0.0111944
K9me1:1K14me1:1K27me2:2			0.0110318
K9me2:1K27me2		0.0110083
K9me1:1K14me1:1K27me2:2K36me2:2			0.011006
K9me2K14acK27me3:2	0.00147628	0.00823114	0.00128516
K14me2K27me3:1		0.0069196	0.00397725
K9me2:2K14acK27me3:2			0.010767
K9me2K18me1	0.00100034	0.00677783	0.00297009
R17me2:2	0.000636223		0.0100982
K9me2:2K14acK27me3:1		0.00419604	0.00646927
K9me2K18ac	0.00974048	0.00042768	0.000450913
K9me2K14acK27me2:2		0.00888636	0.00162842
K9acR17me2K27me2K36me2	0.0104513
K9me2K27me3:2	0.00150051	0.0086765	0.00017886
K9me2K14acK18acK27me3:1	0.00054124	0.00905575	0.000654634
K9acK14me2K23me3K27me3		0.00771261	0.00242635
K14ac	0.000532426	0.00572879	0.00368763
K9me2:2K27me3:3K36me1:1			0.00971428
K9me2:2K27me3:1			0.00905462
K9me2:2K14acK27me2K36me2	0.000807006		0.00821596
K9me3K14acK18acK27me2K36me2	0.00893195
R26me1:1K27me3:1			0.00884822
K9me2K18me1K36me2:1		0.00878407
R26me2:1	0.00199786	0.00385244	0.00276046
R26me2:2	0.00761649		0.000783321
K14me1:1K18me1:1K27me2:2			0.00830782
K9me2:2K27me3:2			0.00810013
K9me2:2K27me3K36me1:1			0.00807061
K9me3R26me2K36me2	0.00361238	0.00445801
K9me1:1K14acK18me1:1K27me2:2			0.00800864
K9me2K18acK23acK27me3	0.00771535
K9me1K14me1K18acK27me2	0.00770558
K9me2K27me3K36me1K37me1	0.00755735
K4me1K9me1	0.00733903
K9me2:2K27me2K36me2		0.000996724	0.00614168
K27me3:2	0.000382361	0.00225341	0.00440179
K9me2K14me1K27me3		0.00698271
K23me2K27me2	0.00168324	0.00512684
K9me2K27me3R40me2	0.00314	0.00358711
K9me3K18acK23acK27me2K36me2	0.00207406	0.00451561
K9me2K14acK23me1K27me1K36me1K37me1	0.00655793
K9K27me3:3			0.00654307
K9me2:2	0.000239456		0.00619502
K14acK27me2	0.00499607		0.00141392
K14acK27me3:1		0.00630715
K14me2:2R26me2:2			0.00614996
R8me1	0.00529231	0.00075046	8.85632e-05
K9me2K36me3	0.00273542	0.00257091	0.000747866
K9me2R26me1K27me1K36me1K37me1	0.00599353
K9me3K14acK36me2:1		0.0059798
K4me1:1K9me1:1K14acK27me2:2			0.00595579
R26me1:1K27me3			0.00580644
K9acK14me2K27me3	0.00202794	0.00375286
R17me2K18acK27me3:1		0.00471728	0.00103588
R26me2K27me2	4.43287e-05	0.00112151	0.00456041
K9ac	8.12314e-05	0.000606792	0.00492201
K9me2:2K18ac	7.06353e-05		0.00552888
K9me2K27me3:1K36me1:1	5.80795e-05	0.00553653
K9me2:2K27acK36me1			0.00554589
K23me1:1K27me2:2			0.00551311
K9me2:2K18acK27me3:2			0.00550956
K14me2:2K27me3:3			0.00550884
K14acR17me2:2K27me2:2			0.00542653
K4me1:1K9me1:1K14me1:1		0.00203314	0.00336955
K9me2:1K27me3		0.00532228
K9me2K27me1:1	0.000199414	0.00496582	0.000118413
K14me2R26me1K27me1		0.00526363
K9me3K27ac	0.000575305	0.00051887	0.00411421
K9me2:2K27me2K36me3			0.00519727
K9me2K36me3:3	0.000716823	0.00439485
K9me3:1K14me2K18me2		0.00488843
K9me2:2K14acK23me3:3K27me3:3			0.00488003
K9me3:3K14acK27me2:2K36me2:2			0.00485962
R26me1:1K27ac			0.00485958
K14me2K36me3K37me1:1		0.00485903
K27ac	0.000107397	0.00340786	0.00131213
K9me2:2K18acK23acK27me3:3			0.00475783
K9me2K18me3:1K27me3			0.00473902
K9me2K23me1R26me1		0.00470692
K9me1:1K14me1:1R26me1:1K27me2:2			0.00470638
K9acK14me2:2K23me3K27me2:1K36me2:1		0.0046786
K9me2K27me2:2K36me1:1	0.000661787	0.00401207
K9me2K14acK36me1K37me1	0.00467367
K9acK14me2K18me1K27me2:2		0.00463839
K9me2K27me3K36me2:2	0.000795922	0.00383351
K9me2K14me2	7.30383e-05	0.00432175	0.000231873
K9me2K36me1K37me1R40me2:2		0.00460425
K9me3K27me2K36me1		0.00457666
K9me3R26me2K36me2:1		0.00456999
K9me2K14acK27me1	0.00454132
K27me1	0.00454012
K9me3:1K14me3K27me2	0.000213951	0.00431049
K9me3R26me2K36me2:2		0.00452201
K9me2:2K14acK27me1:1K36me1:1			0.00449301
K9me2R17me1K36me3:2		0.00445574
K9acK14me2		0.00444148
K9me2K23me1:1K27me3		0.00442914
K9me1:1K14acK18me1:1K27me3			0.00442777
K9acK14acK27me2:2			0.00438557
R17me2:2K27me2:2K36me1:1			0.00437799
K9me1:1K14acK18me1:1K27me2:2K36me2:2			0.00435512
K14me3K18me3K23me1		0.0043544
K9me3K27me3:3	0.000187389	0.00415973
K9me2K27me1	0.00196363	0.00184975	0.000503715
K9me2K14acK27me3:3	0.000109634	0.00419604
K14me2K18me1:1		0.00396016	0.000322716
K9me2:2K18acK27me3:1			0.00428001
R8me1K9me1K27me3	0.00220694	0.00206892
K14me2:2K18me3:1K23acK27me3:1		0.00425527
K9me2:2K14acK18me2:2K36me2:1		0.00423577
K9me3K18acK36me2:1		0.00422137
K9me1:1R17me1:1K27me2:2K36me2:2			0.00421546
K9me1:1R17me1:1K27me2:2			0.00421178
K23me1K27me2	0.00420101
K9me3K27acK36me2	0.00418623
K14me3K27me3:1			0.00418247
K9me2K36me2:2	0.00127822	0.00196713	0.000936022
K14me2K36me1K37me1R42me2:1		0.00418002
K9acK14me2K18me1K23me2:1		0.00417157
K9me3R26me2:2		0.00415973
K4me1K9me1K14acK18acK27me3	0.00414865
(unmod)	0.000557063	0.00181086	0.0017473
K9acK14me2:2K18me1K27me3		0.00409443
K14me2K23me1:1K27me2:2		0.00407684
K9me2:2K27me1K36me1K37me3:1			0.00404648
K9acK18me2:2		0.00404577
K9me3K23acK36me2:1		0.00404228
R8me1:1K9me1:1K27me2:2K36me2:2			0.00402536
K9me3K27me2K36me3:1		0.00401153
K9me2R26me2:2K27me1:1		0.00400344
K23acK27me2:1		0.000975043	0.00301727
K14me1K18me1K23me2		0.00398845
K9me2K18acK23acK27me1K36me1	0.00398278
K14acR26me1K27me2		0.0039691
K9me3K27me2:2	3.64602e-05		0.00392194
K9acK14me2:2K23me3K36me3:3		0.00393523
K9me2:2K27acK36			0.00389984
K9me2R26me1:1K27me2:2		0.00385254
K9me2:2K27me3:1K36me1:1			0.00383472
K9me2:2K23me2K27me2:1			0.00381347
K14me2K27ac		0.00218667	0.0016248
K9me2K27me2:1K36me2:1		0.0037618
K9me3K27me1K36me3:1		0.00374389
K14acR17me2:2R26me2:2			0.00370093
K14me2:2K27me2K36me3:1		0.00369387
K9me2:2R26me2:1		0.00352349	0.000169089
K9me2:2K14acK18acK27me3		0.00367926
K9acK14me2K27me3:1		0.00366704
K9me2K14me1R17me2:2K18me1K23me3:1K27me3:1		0.00364228
K9me2:2K14acK18acK27me3:1			0.00364066
K14me2K27me3K36me1:1		0.00360187
K27me2:1	0.000468512	0.00114852	0.00198296
K9me1K14acK18me1K27me2	0.00359952
K9me2K27acK36me1:1	0.000460309	0.00313636
K9me2K36me2:1	0.00172273	0.00147853	0.000388122
K9me2R42me2:1		0.00357397
K14me2R26me2:2		0.00357368
K9me2:2K27me2K36me2:1		0.00154163	0.00196063
K14me1R17me1R26me1K27me3		0.00347007
K9me3K14acK36me2	0.00346525
K14me2R26me1K27me1:1		0.00133536	0.00212145
K9me1:1K14me1:1K27me2:1K36me2:2			0.00341492
K9me1:1K14me1:1K27me2K36me2			0.00336733
K14acR17me2K23me3K27me3		0.00335251
K9acK14acK18me3K27me1:1K36me2:2		0.00332754
K18me1:1K27me2:2			0.00326037
K9me2R26me1R42me2		0.00325795
K9acK14me2:2K23me1K27me2K36me2		0.0032557
K9me2:2K27me2K36me3:1			0.00322915
K9acK14me2K23me1K27me3:1		0.0032286
K9me1:1K14me1:1K27me3:3			0.00322394
K9me2K14acK18me1	0.0031821
K9me2:2K27me1			0.00317962
K14me2K27me3:3		0.00230369	0.000849287
K9me1:1K18me2K27me3			0.00314776
K9me3K27me2	0.00114909		0.00198374
K9me1K14me1K27me3:1K36me2	4.44498e-05	0.00306679
K9me2:2K14acK18acK27me3:3			0.00307611
K9me2K23me3K27me3K36me2:2		0.00305796
K9me1:1K14me1:1K27acK36me2:2		0.00303702
K9me2:2R26me2K36me2:1		0.00302564
K9me3K23me1K27me2:1		0.00302071
K9me2:2K27me3K36me1			0.00301909
K9me2:2K27ac			0.00301731
K9me2K23me1K27ac	9.15595e-05	0.00292402
K9me2K27me1K36me3:1	0.000460309	0.00254468
K9acK14me2:2K23me3K27me1:1K36me1:1K37me3		0.00298456
R17me1:1K27me2:2			0.00295472
K9me2:2R26me2			0.00288866
K9me2:2K27acK36me2:1			0.00288731
K18me2:2	0.000196548		0.00265291
K9me1K27me2	0.00283942
K9me2:2K27me2K36me3:2			0.002821
K18me2	4.66014e-05	0.00264888	0.000117754
K9me2:2K27acK36me3:2			0.00279209
K9me2:1K27me2:2			0.00279076
K9acK14me1K18me1K27me2K36me2	0.00278348
K23me2K27me3			0.00277607
K9acK14me3K27me2K36me2	0.00277023
K9me2:2K18acK27me2			0.00275825
K9me2:2K18me1R26me2:2			0.00275643
K9me2:2K14acK18acK27me2			0.00275303
K9me2K18acK27me3	0.00268849
R17me2:2K27me2:2			0.00267816
K9me1K14me1K18me1K27me2:1K36me2:2		0.00262276
K9me2:2K18acK23acK27me2			0.00257948
K14me2:2	0.000326772		0.00225126
K23me1:1R26me2			0.00257391
K9me2:2K14acK18me2:2R26me2:2			0.00256825
K9acK14me1			0.00253941
K9me2:2K18me3:1K27me3			0.00253812
K9me2:2K27			0.00251571
K9me2:2K27me1:1K36me3:2			0.00250994
R17me2K18me1K27me2:2			0.00250508
R26me2K27me2:2			0.0024865
K14me1:1R17me1:1K27me2:2K36me2:2			0.00248613
K9me3K14me2			0.00246689
K4me1K9me1K14me1K27me2K36me3	0.00245802
K9me2:2K27acK36me1:1			0.00244906
K9me2K27acK36me1	0.000301938	0.00213731
R26me2K27me3			0.00243304
K9me2K18me1K36me3:2		0.00217615	0.00024935
K9me2:2K27K36me3:3			0.00242488
K9me1:1K14me1:1K36me3K37me2:1		0.00242199
K14acR17me2			0.00241296
K4me1:1K9me2:2			0.00241046
K9me3K36me2	0.000428949	0.00197141
K9me1:1K14me1:1K36me2:2			0.00239531
R8me2:2K18acK23acK27me2:2			0.00237942
K9me2:2K27me1K36me1K37me3			0.00236257
K9me1	0.000162377	0.00195715	0.000239428
K9me2R26me1K27me3	0.00235303
K9me2K23acK27me2:1		0.00234189
K9acK14me3K27me2:2			0.00233117
K9R26me1:1K27me2:2			0.00233082
K9me2:2K23me3:1K27me3:1			0.00231619
K9me3:1K23me1K27me2K36me2		0.0023115
K27me1K36me2		0.00228612
K9me1:1K14me1:1K27me3:2			0.00227762
K9me1:1K14me3:2K27me2:2			0.00225714
K14me2R26me1:1		0.00225475
K9me2K27me3:1K36me1		0.00225423
K27me2K36me1:1		0.00223617
K9me3K27me2K36me2:1		0.00223546
K9me2R26me1K27ac		0.00221884
K9me2:2K14acK27me3	5.34705e-05		0.0021644
R8me2K27me2:2			0.00221623
K9me1R17me1K27me2	0.00219612
K9me1:1K14me1:1K23me2:2R26me2:2K27me2:2			0.00219299
K9me2:1K14acK18ac			0.00219134
K9K27me3:2			0.00217818
K9me2K14me2K18me2		0.00217339
K9acK14me2:2K27me3:3			0.00217054
K18me2:2R26me2:2			0.00215942
K9me2:2K27me1K36			0.00214763
K9me1K14me1K18me1K27me2	0.000222024	0.00192499
R8me1:1			0.00214587
K9me3:3K14acK18acK27me2:2K36me2:2			0.00214359
K9K14acK27me2K36me2	0.00211641
K14me3:1K27me2:2			0.00211505
K9me3K27me2:1K36me1K37me1		0.0021144
K9R26me2:2K27me1:1			0.0021114
K9me1:1K14me1:1K27me2K36me2:1			0.00210841
K9me2:2K27me3:2K36me1:1			0.0021078
K9me1:1K14me1:1K18acK27me2:2K36me2:2			0.0021
K9me2:2R26me2K27me2			0.00209916
K9me2:2K23acK27me1:1			0.00209257
K9me3R26me1K27me2K36me2	0.00207993
K18ac	7.52927e-05	0.000935138	0.00105826
K9me2:2K27me2:1K36me2:1			0.00206679
K9me3K14acK27me2:2			0.0020544
K4me1K9me1K14acK18me1K27me2K36me2	0.00204617
K9me3:3K18acK27me2:2K36me2:2			0.00203998
K14me2K36me3:2		0.00203758
K9me2K18me1K36me2:2		0.00203517
K9acK27me1:1K36me2:2			0.00202375
K14me2K18me2K27me1:1			0.00202091
K4me1:1K9me2:2K18ac			0.0020163
R8me1K9me1K14me1K27me2K36me2	0.00201449
K14me2:2K18acK23me2:2R26me2:1K27me2:2			0.00201345
R26me2	0.000324472		0.00168474
K9me2R26me1K27me1K36me1	0.00200195
K9me3K14me3K27me3:1			0.00200146
K9me1:1K14acK23me2:2K27me2:2			0.00199609
K9me1:1K18me3:2K27me2:2			0.00199012
K14me3K18me2:1K27me3:1			0.00197879
K14acR17me2K27me2	0.00195825
K9me1K14me2K27me3:1			0.00195384
K14me1:1R17me1:1K27me3:3			0.00194716
K9me2K36me1:1	0.000396907	0.00129395	0.000255091
K9me2K14acK18me1K23me1	0.00194201
K27me3:3K36me3:2		0.00192911
K9me2K14acK23me1K27me1	0.00192699
K9me2K14acK18me2K36me3:2		0.00192476
K4me1:1K9me1:1K18acK27me2:1K36me1:1			0.00192126
K9me2:2K27me1K36me3			0.00192003
K9me2K23acK27acK36me2:2		0.00191757
K4me1:1K9me1:1K14acK18me1:1K23me2:2K27me2:2K36me2:2			0.00190016
K14acR26me1K27me2:1		0.00189921
K14acR17me2:2	0.0001405		0.00175492
R17me1K23me2:2K27me3			0.00189461
K9me2K23me1	0.0018919
R17me2:2K27me2:2K36me2:2			0.00188971
K9me3R26me2K37me1R40me2	0.0018766
K9me2:2R26me2:2K27me1:1K36me1:1			0.00187636
K9me2K36me3:2	0.0018742
K23me1:1K27me3			0.00186507
K23me1:1K27ac			0.00186507
K18me2:1K27me3		0.00185839
K4me1:1K9acK14me1:1K18me1:1K27me3K36me2:2			0.00185568
K14me3K18me3K23acK27me3:1			0.00184864
K9acK14me2K27me1K36me1		0.0018453
K4me1K9me1K14me1K27me3K36me2	0.00183441
K9me2:2K14acK27me3K36me3			0.0018328
K9me2:2K14acK18acK23acK27me3		0.000931216	0.000896581
K9me2:2K27me3K36me3:1			0.00181902
K9me3K27me2K36me2K37me1	0.00181767
K9me2K23ac	0.000318908	0.00113952	0.000350828
K9me2:2K18me1:1K23me1:1			0.00180304
R2me1:1	0.000229988		0.00157285
K4me1:1K9me2:2K14acK18acK27me2K36me2			0.00179302
R17me2K18acK27me2K36me2	0.00179063
K9me2K14acK18acK27me1			0.00178387
K9me2:2K27acK36me1:1K37me1:1			0.00177519
K9acK14me2:2K23me2K27me2K36me3			0.00176781
K4me1:1K9me2:2K18acK23acK27acK36me3:2			0.00175059
K4me1K9me1K18acK27me2K36me2	0.00174615
R17me2K27me3		0.00174094
K9me2K18acK27me2:1		0.00173775
K14acR17me2:2K18acK23acK27me3:3			0.00173053
K9me2K23me1K27me1K36me1	0.00172801
K9me2:2K14acK18acK23acK27me2:2K36me1:1			0.00171809
K9me2K14acK18me2K23me1			0.00171801
K9me3:3K14acK18acK27me3:2K36me1:1K37me1:1			0.00170375
R8me1:1R17me1:1K18acR26me1:1K27me2:2			0.00169964
K9me1:1R26me1:1K27me2:2			0.001697
K9me2:2K14acK18acK23acR26me1:1K27me2:2			0.00168875
K14me2K18me1K27me3			0.0016851
K9me2K18me1:1K27me2:2			0.00168151
K14acR17me2K27me2K36me2	0.00166902
K9acR17me2K27me2	0.00165659
K4me1:1K9me2:2K14acK18acK23acK36me3:2			0.00164909
K4me1K9me1K14me1K27me2K36me2	0.00164605
K9me3:3K14acK36me3:2			0.00164139
K9me3K14acK27me3:1	0.000207652		0.00142724
K18me2:2K23me1:1K27me1	0.00162849
K14me2K23me1K27me1		0.0016151
K14me2K18me1			0.00161416
K9me2:2K14acK27			0.00160657
K9me2K27me3K36	0.00160564
K14me2:2K18acK23acK27acK36me2:1		0.00160374
K14acR17me2:2K18acK23acK27me2:2			0.00160209
K9me2:2K27K36			0.00159477
K9acR17me2K23me3K27me3		0.00133583	0.00025633
K14me2:2K27me2K36me2			0.00157476
K9me2K27me1K36me1	0.00157433
K14me2:2R26me1:1K27me1:1K36me1:1			0.00156835
K9acK14acK23me2R26me1K27me2K36me2:2		0.00156704
K9me2:2K14acK18acK23acK27me2:2			0.00155943
K9me2:2R26me2K27me1:1K36me1:1			0.00155917
K9me1:1K14me1:1R17me2:2			0.00155707
K9me1:1K14me1K27me2:2			0.00155381
K9me1:1	0.000112326		0.00143372
K9me1K14me1K18me1K27me1:1K36me3:2		0.00153338
K9acK14me1:1K18me1:1K27me2:2			0.00152677
R17me2K18acK27me3			0.00151738
R8me1K9me1K14ac		0.0015157
K4me1K9me1K27me3K36me2	0.00151245
K9me2:2K14acK18acK23acK27me1K36me3:1			0.0015024
R8me2K27me2		0.00149949
K9me2:2K14acK18ac			0.00149528
K9K14acK18acK27me3:3			0.00149528
K14me2K27me3:2		0.0014947
K9me3K18acK27me2K36me2	0.00148343
K9me1:1K14acR17me1			0.00147818
K9me1:1K14me1:1K36me2:1K37me3		0.00146778
R26me1K27me2:1		0.00112873	0.000339017
K9me2:2K36me3:3			0.00146437
R8me1K9me1:1K27me2		0.00144556
K9acK14me2:2K23me3:1K27me3:2			0.00143576
K4me1K9me2K14me3K27me3:1			0.00142724
K9me1:1K14me1:1K36me2K37me3:1			0.00141292
R8me1K9me1:1K27me3		0.00140923
K9me2K36me3:1	0.000302293	0.000937542	0.00016785
K9me2K14me2R17me1:1		0.00140609
K14me2K23me1K27me2:1		0.00139621
K14acK27me2:2			0.00137664
K9me2:2K14acK18acK23acK27me3:1			0.00137172
K9me2K27me1:1K36me3		0.00137082
K9me2K18acK36me1K37me1	0.00136033
R26me2:2K27me1:1	0.000402243		0.000957196
K9me1:1K23me1K27me3			0.00135206
K9me2:2K14acK18acK27K36			0.00134572
K9me1:1K14acK18acK23acK27me3K36me2:1			0.00134463
K4me1:1K9me2:2K14acK18acK23me1:1K27me3K36me1:1			0.00133412
R26me1:1K27me2:1		0.00122041	9.35546e-05
K9me2:2K14acK18acK27me1:1K36me1:1			0.00131002
K23me3K27me3			0.00130709
K14me2K27me2:2	4.7306e-05		0.00125119
K9me2K18me1:1K23me1:1K27me1:1			0.00129319
K9me2R26me2K27me2:2		0.00128388
K4me1:1K9acK14me1:1K18me1:1K27me2:2K36me2:2			0.00128343
K9me2:2K27me2:1K36me3:1			0.00128295
R17me2K27me3:3		0.00126999
R26me2K27me1:1		0.00126828
K9K18ac			0.00126775
K9me2:2K14acK23me3K27me3			0.00125936
K9me2:2R26me1:1K27me2K36me2			0.00125435
K18me1:1K23me1:1K27me2:2			0.00124023
K14me2K23me1K27me3:1			0.00122886
K9me2K23me1:1	0.000301615	0.000797673	0.000118585
K14me3K18acK27me3:3			0.00121411
K14acK18me3K27me3:3			0.00121411
K9me1K14me1K23acK27me2	0.00120959
K9me2:1K14acK27me2K36me2	0.00119105
K9me2K18acK23ac	0.00117761
K14me2:2K18acK23acK27me2K36me2			0.00117502
K23me2K27ac			0.00116922
K9me2K14me1K36me1:1		0.00115921
K23acK27me1:1			0.00115797
K23me3K27me1:1			0.00115797
K14me3	8.14848e-05	4.68493e-05	0.00102794
K9me2R26me2R40me2:2	0.00115542
K9me2:2R26me1			0.00115421
K18me2:1	0.00053117	0.000599255
K9me3K14me3K27me2:2K36me2:2			0.00112873
K9acK14me2:2K27me3K36me1:1K37me1:1			0.00112873
K9me3:3K14acK27me2:2			0.00111616
K14me2:2K27me3:1K36me1:1			0.00111536
K9me2:2K18acK23acK27me2:1			0.00110835
R40me2:2	8.77023e-05	0.000719952	0.000292912
K23ac	3.30198e-05	0.00106534
K9me1R26me2:2	0.00109152
K9me2:2K14acK18acK23me2:2			0.00109117
K9acK14acK18me2:2	0.000147354	0.00093651
K9acK14me3K27me3:1		0.00108155
K9me2K27me3R40me1R42me1	0.000260733	0.000814631
K9me2:2K27me3:3K36me3			0.00107207
K9me2K14me1K36me3	0.00106825
K9me2K18acK23acK27me2:2			0.00106746
R17me2:2K27me3:1K36me1:1			0.00106325
K14me1:1K27me2:2			0.00106284
K14me1:1R17me1:1K36me3:3			0.00105464
R8me1K9me2K14acK18acK23acK27me2K36me2	0.000474284	0.000573547
R17me2K18me3K27me3:1			0.00103588
K4me1K9me1K14me1K18acK23acK27me2	0.00103525
R17me2R26me1K27me2		0.000298073	0.000731173
K9K18me3:2K27me3:1			0.00102612
K9me2R40me1	3.10855e-05	0.000991276
K9me2K23acK36me2:2		0.00101054
K14me2:2K27me1K36me3:1			0.00100032
K9me1K14me1K23acK27me2K36me2	0.000998926
K9acK14me2:2K27me3:2			0.00099656
K9me2:2K27acK36me2			0.000992154
K9me2K36me1	0.000272537	0.000719022
R26me1K27me2:2	0.000463704		0.000526162
K9me1K14me1R26me1K27me2K36me2	0.000988431
K9me1:1K14acK18me1:1K27me3:2			0.000981716
K9me1:1K14me1:1			0.000979625
K9me2:2K27me3K36me3:2			0.000977013
K9me2:1K14acK27me3:1			0.000969481
K9me1:1R17me1:1K27me2K36me2			0.000969393
K9me2K14me1	0.00010004	0.000776135	9.06021e-05
K18me2:2K27me3K36me1:1			0.000965179
K18me2:2K27acK36me1:1			0.000965179
K9me2R26me2:2	0.000116206	0.000520638	0.000327005
K9me1K14acK18me1K27me2K36me2	0.000961367
K14K18me1:1K23me1:1K27me1:1			0.000957357
K9me1:1K14me1:1K27me3:1			0.000956164
K9acK14me2K18me2		0.000950531
K9me2K23me1K27me3:1		0.000948932
K4me1:1K9me2:1		0.000946273
K14me3K27me2:2			0.000945146
K9me2:2K18acK23acK27me3:1			0.000942951
R17me2K27me2:2			0.000936309
K23me2	0.000569237	0.000365686
K9me1:1R17me1:1R26me1:1K27me2:2			0.000922285
K14K27ac			0.000915731
K14K27me3			0.000915731
K9me3:3K27acK36me2:2			0.000914331
R42me2:2	0.000182453	0.000724945
K9me1:1K27me2:2			0.000900477
K9me2K27me3K36me3	0.000899504
K18me1K27me2	0.00089741
K9me2:2K14acK18acK23acK27ac			0.000896581
K14acR17me1:1			0.000895059
K9me2:2K27me3			0.000894038
K9R26me2			0.000893682
K9me2R17me1		0.000457525	0.000433453
K9me2K18acK27me3:2		0.000889537
K9acK14me1:1K18me1:1K23me1K27me2K36me2		0.000887428
K9me2K14acK18acK27me1K36me1	0.000886535
K9K18me1:1K23me1:1K27me1:1			0.000882988
K9me2R26me1K27me1:1		0.000876518
K14me2R26me1R42me2		0.000873952
K4me1K9me1R26me1K27me2K36me2	0.000873751
K9me1K14me1R26me1K27me2			0.000872895
K18me2R26me1K27me1	0.000870953
K4me1K9me1K23acK27me2K36me2	0.000868994
K36me3:3	0.000342995	0.000269022	0.000241166
K9me1:1K18me1K27me3			0.000852615
K14me2K18me1:1K23me1:1K27me1:1			0.000849287
K14acR17me1:1K18acK23acK27me3:3			0.000847154
K9me2K14me3	3.87033e-05	0.000648435	0.000159542
K14acR17me1K18acK27me2	0.000844596
R17me2R26me1K27			0.000843344
K9me1:1K14me1:1K27me2:2K36me3:2			0.000839628
K9me3K36me2:1			0.000837801
K9me2:2K14acR40me2:2R42me2:2			0.000826608
K9me1K14me1K23me2K27me3:1			0.000823212
K9me1:1R17me1:1K27me2			0.000819702
K9me2:2K14acK18acK23acK36me2			0.000817263
K14acR26me2K27me2			0.000815358
K9me2:2K18acK27me3			0.000808672
K9me2K27me3K36me3:3	0.000807883
K4me1:1K9me2:2K14acK27me2K36me2			0.000805981
K9me2:2K14acK27me3:1K36me3:1			0.000803409
K9me3R26me2K27me1K36me1K37me1	0.000802512
K9me2K23me1R26me1K27me1K36me1	0.000801924
K9me1:1K14me1:1K18me3:3K36me2:2			0.000801559
K18acK27me2:2			0.00080118
K9me3K14acK18acK23acK27me2K36me2	0.000420646	0.00037994
K9acK14me3		0.000797766
R8me1K9me1:1K14acR17me1		0.000789361
K9acK14acK27me3	0.00078219
K9me2:2K27me1K36me2			0.000782022
K9me3:3K14acK27me2K36me2			0.000773849
R40me2:2R42me1		0.000769753
K9me3K18acK23acK27acK36me1:1	0.000764831
K14me2:2K27acK36me1			0.000762906
K9me2R40me2:1	3.7787e-05	0.000720299
K9me2:2K14me1:1K18me1:1K36me3:3			0.000755508
K9me3:3K27me3:1K36me3:2			0.000751474
K9me2:2K27me1K36me2K37me2			0.000751358
K9me2K27acK36me1K37me1	0.000746944
K14me2K27me3:1K36me1K37me1		0.000745538
K9acK14me2:2K23me3:2K27me3:3			0.000742847
K9me3K27me2K36me3:2	0.000742101
K9me2:2K36me3K37me3:1			0.000741442
K9me2R26me1	0.000719257		2.10047e-05
K9me2K36	0.000714163		2.57647e-05
K27me1:1	9.83217e-05		0.000640822
K9me2K27me3K36me2:1	0.000738915
R8me1K14acR17me1K27me2K36me2	0.000738551
R26me1:1K27me2	0.000117487		0.000617462
K9me2:2K27acK36me3:1			0.00073364
K9acK14me3:1K18me3:2K27me3:3		0.000733065
K9me3:3K27me2:2K36me3			0.000730975
R17me2K18acK23me3			0.000730056
K9me1:1K14acR17me1:1K18acK23acK27me1:1K36me3			0.000730053
K9me1:1K14acR17me1:1K18acK23acK27acK36me1:1			0.000730053
K9me1K14acK18acK27me2	0.000726201
K9me2R26me1:1K27me1:1		0.00072592
K9me3K18acK23acK36me2	0.000724602
K14me1:1K18me1:1K27acK36me2:2		0.000722581
K14me1:1R17me1R26me1			0.000721831
K9me2K27me2:1K36me2:2	0.000720287
K27	0.000367865		0.000348585
K27me1:1K36me2:2	0.000712239
K9me2K23me1:1K27me1:1		0.000710208
K9me2K37me3:2		0.000704821
K9me2:2K18acK27me3:3			0.000701033
K9me2:2R26me2K36			0.000696293
K14acK18me3K27me3:1			0.000687104
K14acK18acK27me3:1			0.000687104
K9me3	6.92888e-05	0.000215925	0.0004016
K4me1:1K9acK14me1:1K18me1:1K27me3K36me2:1			0.000684836
K23K27me3			0.000674467
K14me3K18me1		0.000673541
R2me1	0.000672651
K9me1:1K36me2:1		0.00067197
K9me2:2K27me2:1K36me1:1K37me1:1			0.000669844
K9me2R49me2:2		0.000666435
K9acK18me3K27me2K36me2	0.000665529
K4me1K9me1K14me1R26me1K27me2K36me2	0.000663846
K9me2K18me1K36me3	0.000658269
K9me2K14acK18acK23acK27me2K36me2	0.000657214
K14acR17me2K27me3			0.000654847
R8me1:1K9me1:1K27me3:3			0.000654837
K9me2R42me1	0.000538928		0.000115109
K9me2K18me3K23me3K27me3:1			0.000652857
K14me2:2K27me3:2			0.000652277
K9me2:2K36me3:2			0.000642659
K4me1K9me1K18acK27me2K36me1K37me1	0.000634171
K14me1R26me2:2	0.000620927
K9me2K23me1K27me1K36me3	0.000620855
K18me1:1	6.85091e-05	0.000551541
K9me2K23me3:3K36me1:1		0.000613142
K9me1K14me1K27me3:1	0.000608995
K9me2K23acK27me3:2	0.000607873
K14me1K27me2	0.000607196
K9acK14me3K23me1K27me2K36me2	0.000600519
K9acK27me2:2			0.000595493
K14me2K27me2:1		0.000590113
K14me2:2K18acK23acK27me2:2K36me2:2			0.000589319
K14me2R26me1K27me3		0.000584601
R26	0.000488422		9.60806e-05
K4me1K9me1K14acK18acK23me1K27me2K36me2	0.000581227
K27me3:2K36me2:2			0.000580742
K9me1K18acK27me2	0.000575874
K9me2:2K27me2K36			0.000567621
K4me2:1R8me2:1K9me2:1K27me2K36me2	0.000559887
K9me3K14me3:3K27me2K36me2	0.000559887
K9me1:1K14me1:1R26me2K36me2:2			0.000558508
K14me1K18me1K27ac		0.00055442
K9acK14me3K23me2K27me2K36me2	0.000552853
K9acK14me3K23me3:3K27me2K36me2	0.000552853
K9me2:2K27me1K36me3:1			0.000551784
K9me3K23me1K27me2K36me2	0.000549335
K9me3K27me1K36me1R40me2:1		0.000548396
K9me3K14acK23me2K27me2K36me2	0.00054502
K9me1K14me1K18acK23acK27me3	0.000543367
K9me2:2K18acK27			0.000540907
K9me2K14acK18acK23acK27me3	0.000534295
K9me2R17me1R26me1K27me1R40me1R42me1R49me1	0.000530516
K23me2K27me1	0.000525728
R8me1K9me1R17me1K27me2K36me2	0.000524614
K14me1K18me1K27me2	0.000520499
K9me2K37me3	0.000519507
K9me2K27acK36ac	0.00051901
K9me2K14acK18acK23me2K27me2:1	0.000518242
R2me2	0.00051476
K4me1R8me2	0.000514333
K9me2K14acK23me3:1K27me3:1	0.000512846
K9me3:2K14acK27me2K36me2	0.000507118
K4me1K9me1K14me1	0.000493328
K9me2:2K18acK27me2K36me2			0.000493038
K14acK18acK23me1K27me2	0.000488455
K14acK27me1	0.000487367
K9me2K14acK18ac	0.000484824
K9me2K18acK36me2:1	0.00018992	0.000291971
R26K27me2			0.000480896
K4me1K9me1K14me1K27acK36me2	0.000480203
R8me2K14acK18acK27me3	0.00047862
K9acK14me2K23me1:1K27me3	0.000474643
K14acK18me1:1K27me2	0.0004726
R17me2K23acK27me2K36me2	0.000468957
K18me2R26me1K27			0.000465239
K36me1	0.000463961
K9me2:2K27me3:2R40me2:2			0.00046033
K9me2K23acK27me1K36me1	0.000455866
K9me3K18ac		0.000454124
K9acK14acK18me1K23me1K27me2K36me2	0.000453519
K9me3K23me2K27ac	0.00045052
K9me2:2K27me1:1K36me1:1K37me1:1			0.000449701
K9me2K18me1K23me2:1	8.45759e-05	0.000362992
K9me2:2K36me3:2K37me1:1			0.000440644
K9me3K14acK18acK23acK27me2:2		0.000439412
K4acR8me1:1K9me2:1K27me2K36me2	0.000438755
K9me3:3K18ac			0.000435262
R26me2:2K27me2:2			0.000434667
K9me3R26me2K36me3:3	0.000434532
K14me1:1R17me1:1K27me2:1			0.000431292
K14acK18me1K27me2	0.000424577
R26me1	6.73691e-05		0.000355531
K18me1:1K23me1K27me2			0.000422374
K18acK27me2	0.000421582
R17me2:1	0.000419127
K9me2K14acR40me2	0.00041819
K9me3K18acK36me2	0.000415693
K9me2K18acK23acK27acK36me2:1	0.00041516
K4me1K9me1K27me2K36me2	0.000409594
K18me1	4.18852e-06	0.00040434
K9acK14me2K18me2K23me2K27me3:1			0.000408356
K14me2K27me3K36me1	0.000407715
K9acK14me2K18me1K36me3	0.000405892
K14me1K18me1K27me3K36me3:2	0.00040111
K9me1:1K14me3:3K27me2	0.000400674
K4me1K9me1K14acK18me1K23me1K36me2	0.000398982
R8me1K9me2K14acK18acK23acK27me2K36me2:1	0.000398072
K14me2K18me1K27me3:1			0.000397698
K14me3K27me2	0.000396731
K9me2K18me2:1		0.000393658
K14acR17me2K18acK27me2K36me2	0.00039348
K9me3K27me2K36me3:3	0.000393394
K9me2K14acK36me3:2	0.000389861
K14me1K18me1K27me3K36me2	0.000389371
K9me2K27me3:1K36me2:2	0.000382225
K9me2K36ac	0.000375531
K9me2K14acK18acK23acK27me2K36	0.000372229
K9me2:1K14me3:1K18acK23acK27me2K36me2		0.000371602
K9me2:2K14acK18acK23acK27me2K36me2		0.000371602
K9acK14me2K18me1K23me3K27me3	0.000369008
R8me2K14acK27me2K36me2	0.000368961
K9me2R49me1	0.000367757
K9acK14me3K23me3:1K27me2K36me2	0.000366657
K18me2:2K23me1:1	0.000366645
R26me2:1K27me2:2	0.000366014
K9me3K14acK18acK23acK27me2K36me2:1	0.000364925
K18acK23acK27me3	0.00036419
K9me2K18me1K23me1K27me1K36me3	0.000362038
K14acK18acK27me3	0.00036025
K9me2K18me1K23me1	0.000128822	0.000229748
K9me2K27me3K36me3:1	0.000358415
K9me2:2K23me1:1K27me3			0.000358006
K9me3K27me2K36me2:2			0.000357589
K14me2K36me1K37me1R40me2:1		0.000357483
K9acK14me2K23me1K27me3	0.000352695
K9me3K18K27me2K36me2	0.00035143
K9me3K36ac	0.000349665
K9me3K14acK18acK23me1K27me2K36me2	0.000348646
K9me2K27me3K36me3:2	0.000344199
K9me3K23K27me2K36me2	0.000344019
K9me1:1K14me3:3K27me2K36me2	0.000339891
K9me3K23acK27ac	0.000331737
K9me1K14me1R26me1:1K27me2K36me2	0.000329537
K9me2:2R26me2:1K27me1:1K36me1:1			0.000325855
K9me3:1K14acK18acK27me2K36me2	0.000324122
R17me1		0.00032209
K9me2K14acR17me1K18acK23acK27me2	0.000321502
K4me1:1K9me1:1K14acK23me3K27me3:2K36me1:1K37me1:1			0.000319884
K14me2:2K27acK36me1:1			0.000314308
K14me2:2K27me3K36me1:1			0.000314308
K9me2K36me2:2K37me3:2	0.000312896
K9me2K27me3K36me1K37me3	0.000312399
K4me1K9me2K27me3K36me1K37me1	0.000311244
K37me3		0.000223465	8.48424e-05
K9me3K23me2K27me2K36me2	0.00030651
K9me2K14acK36me3	0.000212133		8.69553e-05
R8me1K9me1K27me3:1			0.000293807
K4me1K9me1K14acK18me1K27me1K36me1K37me1R49me2:1	0.000291832
K9me2K18me1K23acK27me1	0.000290429
K9me3K14acK18acK23me3K36me2	0.000286343
K9me3K18me1:1		0.000168178	0.00011651
K9me2R40me1:1	5.50028e-05	0.000227885
K9me1K14me1K27acK36me2	0.00028023
K9me1K14me1R26me2K36me2	0.000279999
K23me2:2			0.000279891
K4me1K9me1K14acK18me1K23me1K27me2K36me2	0.000277764
K9me2K27acK36	0.00027597
K18me2:1K27me2			0.000274966
K9me2K27acK36me3	0.00027086
K14acK18me2:1K27me1	0.000270647
K9me2K18acK27me1K36me1	0.000267387
K9me1K27	0.000266232
K14acK23me1K27me2	0.000265591
K14me1:1K18me1:1	0.000264515
K9me3K14me3:1K18acK23acK27me2K36me2	0.000263595
K14me1:1K23ac			0.000261817
K9me1:1K18me2			0.000259706
K4me1K9me1K14acK18me1K27me3K36me1K37me1	0.000257922
K14me2:1			0.000257681
K9me3K23me2R26me1K27me2	0.00025648
K9me2K27me3K37me2:2		0.000255971
K4me1K9me1K14acK27me3	0.000254805
K9me2K23acK36me3	0.000254138
K14me2K27me1K36me3	0.000253958
K9me2K27me1:1K36me3:3		0.000253001
K9me2K18me1K27me3K36me3	0.000251388
K9acK14acK18acK23me2:2K27me3K36me1			0.000251227
K9me3R26me1:1			0.000250573
K36me2:2		0.000220639	2.73352e-05
K9me2K18me1K27acK36ac	0.000245912
K9me1K14me1K18me1K27me2K36me3	0.000245736
K9me1:1K14me1:1K18acK23acK27me3:3			0.000244757
K9acK14acK36me3	0.000244567
K9me3K23me2K27me2K36me1	0.000244148
R26me1:1K27			0.00024409
K4me1K9me2K14acK18acK23me1K27me1K36me3	0.000242708
K9me2K23me3	0.000241075
K4me1K9me1K14acK18acK23acK27me3:1K36me2	0.000240701
K9me3K14acK36me3:1	0.000239958
K9me1:1K18me1K27me2:2			0.000239527
K9me3K27me2:2K36me1:1			0.000239527
K14acK18me2K27me1	0.00023851
K9me2K14acK27me3K36me3	0.000237663
K23acR26me1K27me2	0.000237612
K9me2K23me3K27me3:1	0.000236132
K9me2K18me1K23me1K27ac	0.000235819
K9me2:2K27me2K37me3:1			0.000234488
K9me3K14acK18acK23me1K27me1K36me3	0.000234387
R40me1:1	0.000193416		3.8034e-05
K18me3:3	0.00022884
K9me2K14acK18acK36me3	0.000228777
K9me2:2K27me2:1			0.000228769
K4me2:1	0.000227678
K9me2R42me2	0.000227061
R8me1:1K14acR17me1:1K18acK23acK27me3:1			0.000226884
K9me2K14me3:2K18me3	0.000226552
K9me2:2K14me3K27me2K36me2	0.00022354
R17me2K27me2K36me2	0.000223457
R8me2K27me2K36me2	0.000223211
K9me2K18acR42me2:2	0.000220914
K27me1K36me1	0.00022074
K23me3K27			0.000219522
K9me2R42me2:2	0.000197679		2.12614e-05
K9me2K18acK36me3:1		0.000218415
R8me2:1	0.000217901
R17me1:1K18me1:1K27me2:2K36me2:2			0.00021702
K27me2:1K36me2:1			0.000214573
K9me3:3K14acK27K36			0.000214284
K9acK14acK23me3K27me2:2			0.000214105
R8me1K9me1K14acK18acK23acK27me1K36me3	0.000213779
K9acK14me2K23	0.000213588
K9acK18me2K23me3:2K27me3:3	0.000213588
R49	0.00021283
K9me3:1K36ac		0.000212436
K9me2K18me1K23me1K27me1K36me3:2	0.000211954
K14me2K27me3K36me2:2	0.000211323
K4me1K9me1K14me1K23acK27acK36me2	0.000209105
K9me1K14me2:1K27me3	0.000209009
K9me2K27me3K37me1:1		0.000207397
R17me2:2K27me3K36me2:2			0.000205519
R26me1K27	0.000157705		4.64062e-05
K14acK18me2:2K27me3:1			0.000203335
K9me2:2K18acK23acK27me1:1K36me1:1			0.000202765
K9me2K14acK18acK23acK27acK36me1:1	0.000202734
R8me1K9me1K14me1K36me3	0.000200526
K18me3	8.8192e-05		0.000111431
K9me2K18me1:1R26me2			0.000199454
K14	0.000198875
K14me2:2K27me1K36me1K37me3:1			0.000197112
K9me2K23acK27acR42me2	0.000196602
K9me2K23me3:1K36me2:2			0.000195986
K9me3:1K14me3		0.000193918
K18me2K27me3			0.000192836
K23me2:2K27me2:2			0.000192727
K18me3K27me2			0.000192469
K4me1:1K9me1:1K27me3:3K36me2:2			0.000192271
K14acR17me2K27me3:1			0.00019224
K9me2K14acK18acK23acK27me1K36me3	0.00018986
K14me2R17me1	2.03312e-05		0.000169354
K9acK14me2:2K23me3:3K27me3:3			0.000189049
K9me2:2K14acK18acK23ac			0.000188363
R17me1:1			0.000188081
K9me2K18me1K23acK27ac	0.00018791
K9me2K14acR26me2	0.000187874
K9me1:1K14acK18acK27me3:1			0.000186737
K14me1:1K27me3:2	0.000185777
R8me2K18acK27me2K36me2	0.000182796
K9me2:2K14me3			0.000182633
K9me2K14me1K18me2:1K23me1K27me1	0.000181626
K9me3:1K27me2:1		0.000181569
K9me2K14acK18acK23acR26me1:1	0.000180196
K9me2:1K18acK23acK27me3	0.000177521
K9me2K14me1K36me2:1			0.0001773
K9me3K18acK23acK27me2	0.000174644
K9me3K14me3:1			0.000174351
K9me2K18acK27me2:2		8.716e-05	8.68096e-05
K9me2K14me1K23acK27ac	0.000173752
K9me3K27acK36me3:1	0.000171532
K9me3R26me2:1K27me2K36me2	0.000171532
K9me2K23acK27me3	0.000171049
K14acK18acK23ac			0.000170052
K9me2K27me3:1K36me3:2	0.000169613
K9me2R17me1K36me3	0.000167982
K9me2K23acR40me2	0.000167839
K9me2:2R26me2:2R40me2:2			0.000167799
K9me2K18me1R26me1:1	0.000167008
K9me1K18me2	0.000165188
K9me2K14me1K27ac	0.000163427
K14me2R17me1:1	0.000160625
K9me2K23me3K27me1K36me3	0.000158728
R8me1K9me2R17me1		0.000157602
R26me1K27me1	0.000156685
K14acR17me2K27me1	0.000156024
K9me2K36K37me3:3	0.000155543
K9acK14me2K18me1K23me1K27me3	0.000154751
K18me2K27me2:2			0.000154178
K9me2R49me1:1	0.00015295
K9me1K14acK18me1K23me1K27me1K36me2	0.000152387
K4me1K9me1K14me1K27acK36me3	0.000152266
K9me2K18me1K23me1K27me1K36me2:2	0.000150824
K9me2K14acK18acK23me2	0.000149693
K14acR17me2:2K27me3:3			0.000149141
R8me1R17me2:1	0.00014867
K9me3R26me2K27me3:2	0.000148184
K4me1K9me1K14acK18acK23acR26me1:1K27me2K36me2	0.000147822
K9acK14acK18me3:3K27me3:1	0.000147354
K9me2:2K18acK27me1:1K36me1:1			0.000146403
K9me3:3K14acK36me2:2K37me2:2			0.00014609
K9me2K14me1K27acK36ac	0.000145963
K9me2K18acK23acK36me1	0.000145853
R8me1K9me1K27me2:2			0.000144771
K9me2K14me2:1			0.000144533
K9me2R17me2			0.000144079
K4me1K9me1K14me1K27me1K36me1K37ac	0.000143433
K9me1R17me1K27me2K36me2	0.000142552
K9me3K36me3:3			0.000140504
K9me2:2K18acK23acK36me3:3			0.000140354
K9me2R40	0.000139309
K9me3K23acK27me2K36me2	0.000138819
K14me2K23me3K27me3K36me2:2		0.000137497
K14acR17me2:1K27me3	0.000136293
K4me3			0.000136194
R8me1K9me1K27me3K36me3	0.000135592
R8me2K27me3	8.99679e-05	4.34425e-05
K9me2K18me1R26me2	0.000132761
K9acR26me2K27me2	0.000132404
K9me2K14me1K23me1:1		0.000132042
K9me3K27me1K36acK37me1	0.000130917
K14acR26me1	0.000130882
K23me1K27me2:2	0.00013053
K4me1K9me1K18acK23acK27acK36me2	0.000127427
R17me2:2K36me2:2			0.000126914
K9me2K37me3:1R49me1			0.000125884
K4me1K9me1K14acK18me1:1K23me2K27me2	0.000124601
K9me2K14me1K27me3:1			0.00012458
K4ac	8.80444e-05		3.56558e-05
K9me3K23me2:2K27me1	0.000123172
K4me1:1K9me1:1K18acK27me2:2			0.000122132
K14acK23me2:1K27me3	0.000121432
K9me2K18me3:2K36me3	0.000120965
K9me2K27			0.000120198
K9me2K18acK23acK27me2:1	0.000120019
K9me2K14me1K18acK23acK27acK36me1	0.00011923
K9me2K18me3			0.000118704
R42me1	0.000118495
K9me3K23me2K27me2	0.000118114
R40me1	0.000116678
K14me1:1K36me2:2	0.000115221
K9me2R26me2K36me1:1	0.000113442
K14me1R17	0.000113183
K9me1:1K37me3			0.000113004
K9me2R49me2:1	0.000112377
K9me2K18acR26me2	0.000112247
K9me2K18acK37me1:1	0.000111448
K9me2K14acK27me1:1	0.000109634
K14me2:1R26me1			0.0001076
K9me2K23acK36	0.000105769
K9me2K37me3:1	0.000105704
K9me2K27me3:2K36me3:1	0.00010543
R42me1:1R49me1	0.000105262
K4me1K9me2R26me2K37me1R40me2	0.000103514
K4me1K9me1R17me1K27me2K36me2	0.000103317
K9acK14acK27me2K36me2	0.00010205
K14acK27me3	0.00010203
K9acK18me3K23me2:1K27me2K36me2	0.000101945
K36me2	2.19323e-05		7.88316e-05
K9me2K23me1K27acK36me1	9.65542e-05
K9me2K18me1K27me2:1			9.5818e-05
K9me2:1		9.49571e-05
K14me3:1			9.26298e-05
K9me2K23acK27ac	9.18726e-05
K9me3R17me1:1			9.18006e-05
K9me1K14me1R17me1K27me2K36me2	9.08846e-05
K9me3K14acK18acK23me2	8.99677e-05
K9me2K14me2:2	8.9726e-05
R26me2:2K27me2		8.85377e-05
K9me3K14me3:1K27me2	8.71468e-05
K9me2K23me2:2K27me1:1	8.69991e-05
K9me2K27me3K37me3:3	8.59276e-05
K9me2K37me1	8.57197e-05
K9me3K27acK36ac	8.57189e-05
K14me2:2K27ac			8.54215e-05
K9me2R26me1K36	8.53968e-05
K9me2R26me1K36me3	8.37898e-05
K9me2K27me1K36	8.36425e-05
K9me2K14me1K36	8.22194e-05
K9me2K23me1K27me1	8.17874e-05
R8me2K27me3K36me2		8.09386e-05
K9me2R42me1:1	8.08927e-05
K9me2:2R26			8.0716e-05
K9me1K36me2:2	8.009e-05
K9me2R40me2	7.84235e-05
K37me1:1	7.77903e-05
K9me2K23acK36me2:1	7.6527e-05
K14me1:1K36me3:2	7.63812e-05
K9me2K27me1K36me1:1	7.62855e-05
K23me2:2K36me1:1	7.55734e-05
K9me2K23me1K36me3:1	7.51897e-05
K9me2K14acK36me2:1	7.51481e-05
K9acK14acK23me2K27me3	7.50784e-05
K27K36me1			7.49556e-05
K23R42me2:2	7.47795e-05
K14acK36me1	7.39787e-05
K14me3K18acK23acK27me2K36me2	7.38979e-05
K9me3K27me2K36me1K37me1	7.35224e-05
K9me2R26me1:1	7.28325e-05
K9me2K18me1K27me2:2	7.191e-05
K9acK14me2K18me1K36me3:1	7.1464e-05
K9me2K18acR42me2:1	7.11914e-05
K9me2:2K27me1:1			7.10534e-05
K9me2K27me3K37me3:2	7.00867e-05
R42me1:1	6.99234e-05
R17me2K18ac	6.83224e-05
K9me2R17me1K18acK23ac	6.81728e-05
K9me2R40me2:2	6.71881e-05
K9me2K23acK27me3K36me3	6.60858e-05
K9me2K18acR42me1	6.57551e-05
K9me2K14acK18acK23acK27me2:1	6.45112e-05
K9acK14me3:2			6.4342e-05
K9me2K18acK36me3	6.2413e-05
K4me1K9me1K14me3:1K23me3K27me3	6.16171e-05
K23me3:1K36me2	6.03459e-05
K18acK27me1	5.96225e-05
K9me2:2K18acK27me3:1K36me3:1			5.89562e-05
R8me1K9me1	5.7014e-05
K9me2K18acK36	5.62323e-05
K9me3:3K23me1:1K27ac	5.52372e-05
K14me3:3R17me1:1K27me3	5.52372e-05
K9me3:3K14ac			5.50629e-05
K9me2K27me1R40me1	5.50185e-05
K9me2K23acK37me2:2		5.45069e-05
K9me2K14me3:2K27me3	5.34705e-05
K4me1K9me1K14me1K18acK27me1K36me1K37me1R49me2:1	5.33743e-05
K9me2K27me3:3K36me1:1	5.23567e-05
K14me1R17me1K23me1:1	5.19334e-05
K9me2K18me1K36	5.07026e-05
R17me2K18me1	5.02319e-05
K4me1K9me1K14acK18me1R26me2K27me1K36me1K37me1	4.71087e-05
K9me2K27me3:3K36	4.66014e-05
K9me3K14acK18acK27me2K36me1K37me1	4.62477e-05
R26me1:1K27me1:1			4.41332e-05
K9me2K23me3K27me3:2	4.32329e-05
K9me1K27me3:2			4.05303e-05
K14me3K27me2K36me2	3.97364e-05
K14me3K27acK36me2	3.96614e-05
K9me2K14acR42me1	3.82986e-05
K36ac		1.69524e-05	2.04824e-05
K9me2:2K14acK18acK23acK27me1K36me2:1K37me1			3.61259e-05
K9me1K14me1K18me1K36me1:1	3.55567e-05
K9me2K36me1K37me1	3.45516e-05
K9me3K14acK27me3:3	3.43452e-05
K9me2K23			3.37272e-05
K4me2			3.26394e-05
R8me1K9me1K14me1	3.15223e-05
K14me2K18me1K23me3	3.14949e-05
K9me2:2K36me1K37me3			2.72575e-05
K9me1K14acK27me2	2.66913e-05
K9me2R49me2			2.56496e-05
K9me3K23me1K27ac	2.46499e-05
K14acR17me2K27me3:2	2.39895e-05
K9me1K14me3	2.22396e-05
K9me2K18me1:1			2.13414e-05
K9me2K27me3K36me1:1K37me3	1.81475e-05
K9me2K14acK36me1	1.3231e-05
K14acR17me2:2K18acK23acK27me1:1K36me1:1K37me1:1			1.24417e-05
K9me1K14me1K18acK23acK27acK36me2:1	9.99929e-06
K14me2K27acK36me1	7.93892e-06
K9me2K27me3K37	5.85525e-06
